# Supplementary material for: Identification and Development of KASP Markers for Novel Mutant BnFAD2 Alleles Associated With Elevated Oleic Acid in Brassica napus
Source: Front Plant Sci. 2021 Jul 26;12:715633. doi: 10.3389/fpls.2021.715633 (PMC8350730; doi:10.3389/fpls.2021.715633)
Supplement: Supplementary file 1 [file Data_Sheet_2.xls]

## Sheet: Sheet3
Table S1 The seed oleic acid content of the 190 F2:3 lines acrossing three years
Lines	2017 oleic acid content	2018 oleic acid content	2019 oleic acid content
F2:3-1	79.63	79.53	79.03
F2:3-2	77.61	77.57	76.44
F2:3-3	80.33	76.92	75.57
F2:3-4	86.68	83.92	83.58
F2:3-5	78.82	74.82	73.4
F2:3-6	78.38	77.02	77.49
F2:3-7	74.71	78.91	74.96
F2:3-8	76.21	78.41	72.11
F2:3-9	78.5	74.73	78.32
F2:3-10	73.21	75.2	73.12
F2:3-11	77.39	78.43	78.35
F2:3-12	85.92	85.28	82.73
F2:3-13	85.41	84.94	83.86
F2:3-14	73.22	71.54	71.39
F2:3-15	77.69	78.59	76.23
F2:3-16	71.83	74.7	73.36
F2:3-17	75.88	74.55	73.54
F2:3-18	83.2	81.15	81.7
F2:3-19	80	78.14	77.89
F2:3-20	69.83	69.17	70.16
F2:3-21	79.69	81.05	79.43
F2:3-22	72.41	71.47	75.1
F2:3-23	76.05	76.02	73.72
F2:3-24	74.14	70.36	70.76
F2:3-25	71.42	72.2	71.77
F2:3-26	72.25	76.28	77.18
F2:3-27	77.36	74.88	77.27
F2:3-28	73.72	72.74	74.95
F2:3-29	63.19	64.39	63.3
F2:3-30	77.57	77.75	76.43
F2:3-31	74.81	75.46	74.45
F2:3-32	77.95	73.79	77.14
F2:3-33	65.38	67.06	63.99
F2:3-34	74.86	76.08	75.9
F2:3-35	81.91	79.77	81.57
F2:3-36	86.36	85.69	83.99
F2:3-37	67.72	72.36	65.61
F2:3-38	75.94	74.19	75.22
F2:3-39	81.56	79.01	79.37
F2:3-40	71.59	71	68.44
F2:3-41	76.64	73.71	71.58
F2:3-42	86.09	86.39	83.89
F2:3-43	80.09	76.94	78.95
F2:3-44	87.19	83.78	84.47
F2:3-45	74.51	76.75	74.21
F2:3-46	73.01	76.72	73.53
F2:3-47	75.67	75.17	74.68
F2:3-48	81.28	79.31	78.31
F2:3-49	69.79	71.43	68.74
F2:3-50	72.21	71.46	70.82
F2:3-51	74.69	73.44	75.59
F2:3-52	83.42	82.16	81.26
F2:3-53	75.9	75.13	71.68
F2:3-54	74.36	72.02	75.52
F2:3-55	72.97	71.87	74.13
F2:3-56	74.48	72.25	72.48
F2:3-57	78.66	76.13	74.52
F2:3-58	80.44	79.77	79.27
F2:3-59	82.58	79.24	76.88
F2:3-60	82.61	78.45	78.69
F2:3-61	78.03	78.45	77.69
F2:3-62	72.36	74.51	72.7
F2:3-63	79.24	77.47	78.27
F2:3-64	80.38	79.45	79.88
F2:3-65	72.61	69.17	71.96
F2:3-66	73.04	76.39	73.19
F2:3-67	87.13	80.88	81.33
F2:3-68	77.79	74.15	79.01
F2:3-69	77.01	74.96	75.45
F2:3-70	75.35	73.76	73.63
F2:3-71	74.14	70.79	67.99
F2:3-72	79.37	75.86	74.47
F2:3-73	76.94	76.39	74.92
F2:3-74	70.43	73.83	72.42
F2:3-75	80.92	77.7	75.83
F2:3-76	87	84.99	82.56
F2:3-77	79.83	76.82	75.54
F2:3-78	67.94	67.97	69.71
F2:3-79	72.57	73.87	73.78
F2:3-80	79.95	75.25	-
F2:3-81	86.86	85.85	-
F2:3-82	79.76	79.1	-
F2:3-83	76.72	74.7	75.79
F2:3-84	78.11	75.81	77.16
F2:3-85	77.54	77.16	75.45
F2:3-86	78.11	79.3	75.12
F2:3-87	74.85	72.06	72.83
F2:3-88	74.78	72.59	72.55
F2:3-89	63.29	66.03	67.41
F2:3-90	78.53	73.84	73.42
F2:3-91	73.04	71.8	72.05
F2:3-92	79.32	78.86	75.79
F2:3-93	81.27	76.79	77.24
F2:3-94	77.73	74.91	75.59
F2:3-95	80.29	77.69	77.27
F2:3-96	82.99	74.88	75.5
F2:3-97	65.41	66.75	68.8
F2:3-98	69.75	69.33	70.11
F2:3-99	73.49	71.33	72.89
F2:3-100	73.53	75.73	73.44
F2:3-101	75.39	73.71	74.73
F2:3-102	68.54	71.34	68.32
F2:3-103	74.46	73.18	73.5
F2:3-104	76.15	75.43	75.78
F2:3-105	78.34	77.6	77.73
F2:3-106	70.48	73.43	74.49
F2:3-107	74.52	72.73	72.83
F2:3-108	86.77	80.22	82.71
F2:3-109	74.25	73.11	74.09
F2:3-110	66.79	66.08	66.98
F2:3-111	78.14	77.82	73.46
F2:3-112	72.44	71.29	73.16
F2:3-113	77.34	77	73.95
F2:3-114	77.68	75.48	76.44
F2:3-115	87.2	84.08	85.32
F2:3-116	66.35	70.95	67.55
F2:3-117	80.46	78.01	78.83
F2:3-118	76.87	76.74	77.3
F2:3-119	77.56	77.52	76.79
F2:3-120	72.77	78.07	76.88
F2:3-121	75.35	76.15	73.64
F2:3-122	77.6	78.44	76.8
F2:3-123	79.56	74.01	76.91
F2:3-124	72.72	70.16	73.28
F2:3-125	77.37	76.03	77.27
F2:3-126	72.42	69.78	69.79
F2:3-127	71.95	67.57	70.88
F2:3-128	78.22	75.21	75.89
F2:3-129	63.2	64.29	63.37
F2:3-130	71.36	69.87	69.58
F2:3-131	59.39	59.65	60.97
F2:3-132	76	75.73	75.87
F2:3-133	65.59	67.92	66.5
F2:3-134	78.27	75.55	75.12
F2:3-135	69.95	67.32	70.54
F2:3-136	75.48	77.78	83.36
F2:3-137	74.43	74.23	76.79
F2:3-138	82.14	81.59	80.48
F2:3-139	78.36	73.91	72.32
F2:3-140	68.82	68.5	68.96
F2:3-141	78.14	77.79	-
F2:3-142	78.75	78.95	75.89
F2:3-143	77.32	77.49	76.7
F2:3-144	81.77	77.94	79.34
F2:3-145	73.82	75.43	74.44
F2:3-146	72.04	74.12	75.93
F2:3-147	71.77	72.98	72.59
F2:3-148	82.95	81.23	78.99
F2:3-149	86.32	81.62	72.58
F2:3-150	76.53	73.89	74.55
F2:3-151	74.45	73.58	75.68
F2:3-152	67.19	70.39	73.46
F2:3-153	87.01	82.47	86.08
F2:3-154	69.22	70.29	71.18
F2:3-155	82.42	78.03	76.05
F2:3-156	77.8	74.56	77.25
F2:3-157	77.03	78.36	77.84
F2:3-158	71.96	68.1	69.29
F2:3-159	76.29	75.95	77.78
F2:3-160	80.56	78.48	79.07
F2:3-161	64.72	65.39	65.86
F2:3-162	76.07	74.35	72.15
F2:3-163	82.16	81.85	80.16
F2:3-164	82.92	77.51	80.04
F2:3-165	73.08	72.55	72.87
F2:3-166	78.16	75.02	75.98
F2:3-167	78.73	76.27	75.01
F2:3-168	74.73	74.15	74.76
F2:3-169	83.87	81.98	76.59
F2:3-170	75.79	73.96	72.12
F2:3-171	76.75	78.05	74.64
F2:3-172	75.6	74.51	75.52
F2:3-173	75.48	74	76.35
F2:3-174	71.39	70.85	71.48
F2:3-175	76.51	75.3	77.52
F2:3-176	70.06	69.83	70.33
F2:3-177	78.14	75.32	76.6
F2:3-178	75.49	74.54	75.01
F2:3-179	72.93	72.14	72.53
F2:3-180	79.2	75.95	77.42
F2:3-181	84.03	80.58	80.56
F2:3-182	74.52	76.83	75.99
F2:3-183	79.43	76.8	77.19
F2:3-184	79.19	77.98	76.96
F2:3-185	70.88	72.55	70.69
F2:3-186	87.57	83.5	85.63
F2:3-187	71.77	70.58	67.92
F2:3-188	76.36	76.35	78.14
F2:3-189	79.86	78.76	72.9
F2:3-190	83.22	77.15	77.97

## Sheet: Sheet2
Table S2 The genotypes of the 190 F2:3 lines
Markers	F2:3-1	F2:3-2	F2:3-3	F2:3-4	F2:3-5	F2:3-6	F2:3-7	F2:3-8	F2:3-9	F2:3-10	F2:3-11	F2:3-12	F2:3-13	F2:3-14	F2:3-15	F2:3-16	F2:3-17	F2:3-18	F2:3-19	F2:3-20	F2:3-21	F2:3-22	F2:3-23	F2:3-24	F2:3-25	F2:3-26	F2:3-27	F2:3-28	F2:3-29	F2:3-30	F2:3-31	F2:3-32	F2:3-33	F2:3-34	F2:3-35	F2:3-36	F2:3-37	F2:3-38	F2:3-39	F2:3-40	F2:3-41	F2:3-42	F2:3-43	F2:3-44	F2:3-45	F2:3-46	F2:3-47	F2:3-48	F2:3-49
Bn-A01-p1387769	B	A	A	H	A	H	H	A	H	B	H	H	H	B	B	A	B	B	H	B	B	H	A	B	H	H	H	A	A	A	H	A	A	A	H	H	A	H	A	A	H	B	A	H	B	H	A	B	A
Bn-A01-p1448811	B	A	A	H	A	H	H	A	H	B	H	H	H	B	B	A	B	B	H	B	B	H	A	B	H	H	H	A	A	A	H	A	A	A	H	H	A	H	A	A	H	B	A	H	B	H	A	B	A
Bn-A01-p1439621	B	A	A	H	A	H	H	A	H	B	H	H	H	B	B	A	B	B	H	B	B	H	A	B	H	H	H	A	A	A	H	A	A	A	H	H	A	H	A	A	H	B	A	H	B	H	A	B	A
Bn-A01-p1440009	B	A	A	H	A	H	H	A	H	B	H	H	H	B	B	A	B	B	H	B	B	H	A	B	H	H	H	A	A	A	H	A	A	A	H	H	A	H	A	A	H	B	A	H	B	H	A	B	A
Bn-A01-p1456256	B	A	A	H	A	H	H	A	H	B	H	H	H	B	B	A	B	B	H	B	B	H	A	B	H	H	H	A	A	A	H	A	A	A	H	H	A	H	A	A	H	B	A	H	B	H	A	B	A
Bn-A01-p1449865	B	A	A	H	A	H	H	A	H	B	H	H	H	B	B	A	B	B	H	B	B	H	A	B	H	H	H	A	A	A	H	A	A	A	H	H	A	H	A	A	H	B	A	H	B	H	A	B	A
Bn-A01-p1476216	B	A	A	H	A	H	H	A	H	B	H	H	H	B	B	A	B	B	H	B	B	H	A	B	H	H	H	A	A	A	H	A	A	A	H	H	A	H	A	A	H	B	A	H	B	H	A	B	A
Bn-A01-p1647693	B	A	A	H	A	H	H	A	H	B	H	H	H	B	B	A	B	B	A	B	B	H	A	-	H	H	H	A	A	A	H	A	A	A	H	-	A	H	A	A	H	B	A	H	B	H	A	B	A
Bn-A01-p1661180	B	A	A	H	A	H	H	A	H	B	H	H	H	B	B	A	B	B	A	B	B	H	A	B	H	H	H	A	A	A	H	A	A	A	H	H	A	H	A	A	H	B	A	H	B	H	A	B	A
Bn-A01-p1666732	B	A	A	H	A	H	H	A	H	B	H	H	H	B	B	A	B	B	A	B	B	H	A	B	H	H	H	A	A	A	H	A	A	A	H	H	A	H	A	A	H	B	A	H	B	H	A	B	A
Bn-A01-p1842079	B	A	A	H	A	H	H	A	H	B	H	H	H	B	B	A	B	B	A	B	B	A	A	B	H	H	A	H	A	A	B	A	A	A	H	H	A	H	A	A	H	H	H	H	B	H	A	B	A
Bn-A01-p1879401	B	A	A	H	A	H	H	A	H	B	H	H	H	B	B	A	B	B	A	B	B	A	A	B	H	H	A	H	A	A	B	A	A	A	H	H	A	H	A	A	H	H	H	H	H	H	A	B	A
Bn-A01-p1855903	B	A	A	H	A	H	H	A	H	B	H	H	H	B	B	A	B	B	A	B	B	A	A	B	H	H	A	H	A	A	B	A	A	A	H	H	A	H	A	A	H	H	H	H	H	H	A	B	A
Bn-A01-p1880406	B	A	A	H	A	H	H	A	H	B	H	H	H	B	B	A	B	B	A	B	B	A	A	B	H	H	A	H	A	A	B	A	A	A	H	H	A	H	A	A	H	H	H	H	H	H	A	B	A
Bn-A01-p1929982	B	A	A	H	A	H	A	A	H	B	H	H	H	B	B	A	B	B	A	B	B	A	A	B	H	H	A	H	A	A	B	A	A	A	H	H	A	H	A	A	H	H	H	H	H	H	A	B	A
Bn-A01-p1930111	B	A	A	H	A	H	A	A	H	B	H	H	H	B	B	A	B	B	A	B	B	A	A	B	H	H	A	H	A	A	B	A	A	A	H	H	A	H	A	A	H	H	H	H	H	H	A	B	A
Bn-A01-p1951988	B	A	A	H	A	H	A	A	H	B	H	H	H	B	B	A	B	B	A	B	B	A	A	B	H	H	A	H	A	A	B	A	A	A	H	H	A	H	A	A	H	H	H	H	H	H	A	B	A
Bn-A01-p1977270	B	A	A	H	A	H	A	A	H	B	H	H	H	B	B	A	B	B	A	B	B	A	A	B	H	H	A	H	A	A	B	A	A	A	H	H	A	H	A	A	H	H	H	-	H	H	A	B	A
Bn-A01-p2067006	B	A	A	H	A	H	A	A	H	B	H	H	H	B	B	A	B	B	A	B	B	A	A	B	H	H	A	H	A	A	B	A	A	A	H	H	A	H	A	A	H	H	H	-	H	H	A	B	A
Bn-A01-p2069218	B	A	A	H	A	H	A	A	H	B	H	H	H	B	B	A	B	B	A	B	B	A	A	B	H	H	A	H	A	A	B	A	A	A	H	H	A	H	A	A	H	H	H	H	H	H	A	B	A
Bn-A01-p2025400	B	A	A	H	A	H	A	A	H	B	H	H	H	B	B	A	B	B	A	B	B	A	A	B	H	H	A	H	A	A	B	A	A	A	H	H	A	H	A	A	H	H	H	H	H	H	A	B	A
Bn-A01-p2053320	B	A	A	H	A	H	A	A	H	B	H	H	H	B	B	A	B	B	A	B	B	A	A	B	H	H	A	H	A	A	B	A	A	A	H	H	A	H	A	A	H	H	H	H	H	H	A	B	A
Bn-A01-p2091322	B	A	A	H	A	H	A	A	H	B	H	H	H	B	B	A	B	B	A	B	B	A	A	B	H	H	A	H	A	A	B	A	A	A	H	H	A	H	A	A	H	H	H	H	H	H	A	B	A
Bn-A01-p2042209	B	A	A	H	A	H	A	A	H	B	H	H	H	B	B	A	B	B	A	B	B	A	A	B	H	H	A	H	A	A	B	A	A	A	H	H	A	H	A	A	H	H	H	H	H	H	A	B	A
Bn-A01-p2094793	B	A	A	H	A	H	A	A	H	B	H	H	H	B	B	A	B	B	A	B	B	A	A	B	H	H	A	H	A	A	B	A	A	A	H	H	A	H	A	A	H	H	H	H	H	H	A	B	A
Bn-A01-p2111978	B	A	A	H	A	H	A	A	H	B	H	H	H	B	B	A	B	B	A	B	B	A	A	B	H	H	A	H	A	A	B	A	A	A	H	H	A	H	A	A	H	H	H	H	H	H	A	B	A
Bn-A01-p2148059	B	A	A	H	A	H	A	A	H	B	H	H	H	B	B	A	B	B	A	B	B	A	A	B	H	H	A	H	A	A	B	A	A	A	H	H	A	H	A	A	H	H	H	H	H	H	A	B	A
Bn-A01-p2188753	B	A	A	H	A	H	A	A	H	B	H	H	H	B	B	A	B	B	A	B	B	A	A	B	H	H	A	H	A	A	B	A	A	A	H	H	A	H	A	A	H	H	H	-	H	H	A	B	A
Bn-A01-p2177864	B	A	A	H	A	H	A	A	H	B	H	H	H	B	B	A	B	B	A	B	B	A	A	B	H	H	A	H	A	A	B	A	A	A	H	H	A	H	A	A	H	H	H	H	H	H	A	B	A
Bn-A01-p2171217	B	A	A	H	A	H	A	A	H	B	H	H	H	B	B	A	B	B	A	B	B	A	A	B	H	H	A	H	A	A	B	A	A	A	H	H	A	H	A	A	H	H	H	H	H	H	A	B	A
Bn-A01-p2197976	B	A	A	H	A	H	A	A	H	B	H	H	H	B	B	A	B	B	A	B	B	A	A	B	H	H	A	H	A	A	B	A	A	A	H	H	A	H	A	A	H	H	H	H	H	H	A	B	A
Bn-A01-p2207452	B	A	A	H	A	H	A	A	H	B	H	H	H	B	B	A	B	B	A	B	B	A	A	B	H	H	A	H	A	A	B	A	A	A	H	H	A	H	A	A	H	H	H	H	H	H	A	B	A
Bn-A01-p2254072	B	A	A	H	A	H	A	A	H	B	H	H	H	B	B	A	B	B	A	B	B	A	A	B	H	H	A	H	A	A	B	A	A	A	H	H	A	H	A	A	H	H	H	H	H	H	A	B	A
Bn-A01-p2254235	B	A	A	H	A	H	A	A	H	B	H	H	H	B	B	A	B	B	A	B	B	A	A	B	H	H	A	H	A	A	B	A	A	A	H	H	A	H	A	A	H	H	H	H	H	H	A	B	A
Bn-A01-p2261903	B	A	A	H	A	H	A	A	H	B	H	H	H	B	B	A	B	B	A	B	B	A	A	B	H	H	A	H	A	A	B	A	A	A	H	H	A	H	A	A	H	H	H	H	H	H	A	B	A
Bn-A01-p2277290	B	A	A	H	A	H	A	A	H	B	H	H	H	B	B	A	B	B	A	B	B	A	A	B	H	H	A	H	A	A	B	A	A	A	H	H	A	H	A	A	H	H	H	H	H	H	A	B	A
Bn-A01-p2291940	B	A	A	H	A	H	A	A	H	B	H	H	H	B	B	A	B	B	A	B	B	A	A	B	H	H	A	H	A	A	B	A	A	A	H	H	A	H	A	A	H	H	H	H	H	H	A	B	A
Bn-A01-p2306938	B	A	A	H	A	H	A	A	H	B	H	H	H	B	B	A	B	B	A	B	B	A	A	B	H	H	A	H	A	A	B	A	A	A	H	H	A	H	A	A	H	H	H	H	H	H	A	B	A
Bn-A01-p2307144	B	A	A	H	A	H	A	A	H	B	H	H	H	B	B	A	B	B	A	B	B	A	A	B	H	H	A	H	A	A	B	A	A	A	H	H	A	H	A	A	H	H	H	H	H	H	A	B	A
Bn-A01-p2340359	B	A	A	H	A	H	A	A	H	B	H	H	H	B	B	A	B	B	A	B	B	A	A	B	H	H	A	H	A	A	B	A	A	A	H	H	A	H	A	A	H	H	H	H	H	H	A	B	A
Bn-A01-p2340048	B	A	A	H	A	H	A	A	H	B	H	H	H	B	B	A	B	B	A	B	B	A	A	B	H	H	A	H	A	A	B	A	A	A	H	H	A	H	A	A	H	H	H	H	H	H	A	B	A
Bn-A01-p2341408	B	A	A	H	A	H	A	A	H	B	H	H	H	B	B	A	B	B	A	B	B	A	A	B	H	H	A	H	A	A	B	A	A	A	H	H	A	H	A	A	H	H	H	H	H	H	A	B	A
Bn-A01-p2365493	B	A	A	H	A	H	A	A	H	B	H	H	H	B	B	A	B	B	A	B	B	A	A	B	H	H	A	H	A	A	B	A	A	A	H	H	A	H	A	A	H	H	H	H	H	H	A	B	A
Bn-A01-p2365667	B	A	A	H	A	H	A	A	H	B	H	H	H	B	B	A	B	B	A	B	B	A	A	B	H	H	A	H	A	A	B	A	A	A	H	H	A	H	A	A	H	H	H	H	H	H	A	B	A
Bn-A01-p2421445	B	A	A	H	A	H	A	A	H	B	H	H	H	B	B	A	B	B	A	B	B	A	A	B	H	H	A	H	A	A	B	A	A	A	H	H	A	H	A	A	H	H	H	H	H	H	A	B	A
Bn-A01-p2323744	B	A	A	H	A	H	A	A	H	B	H	H	H	B	B	A	B	B	A	B	B	A	A	B	H	H	A	H	A	A	B	A	A	A	H	H	A	H	A	A	H	-	H	-	H	H	A	B	A
Bn-A01-p2538180	B	A	A	H	A	H	A	A	H	B	H	H	H	B	B	A	B	B	A	B	B	A	A	B	H	H	A	H	A	A	B	A	A	A	H	H	A	H	A	A	H	H	H	H	H	H	A	B	A
Bn-A01-p2491976	B	A	A	H	A	H	A	A	H	B	H	H	H	B	B	A	B	B	A	B	B	A	A	B	H	H	A	H	A	A	B	A	A	A	H	H	A	H	A	A	H	H	H	H	H	H	A	B	A
Bn-A01-p2575497	B	A	A	H	A	H	A	A	H	B	H	H	H	B	B	A	B	B	A	B	B	A	A	B	H	H	A	H	A	A	B	A	A	A	H	H	A	H	A	A	H	H	H	H	H	H	A	B	A
Bn-A01-p2587709	B	A	A	H	A	H	A	A	H	B	H	H	H	B	B	A	B	B	A	B	B	A	A	B	H	H	A	H	A	A	B	A	A	A	H	H	A	H	A	A	H	H	H	H	H	H	A	B	A
Bn-A01-p2624222	B	A	A	H	A	H	A	A	H	B	H	H	H	B	B	A	B	B	A	B	B	A	A	B	H	H	A	H	A	A	B	A	A	A	H	H	A	H	A	A	H	H	H	H	H	H	A	B	A
Bn-A01-p2634563	B	A	A	H	A	H	A	A	H	B	H	H	H	B	B	A	B	B	A	B	B	A	A	B	H	H	A	H	A	A	B	A	A	A	H	H	A	H	A	A	H	H	H	H	H	H	A	B	A
Bn-A01-p2667471	B	A	A	H	A	H	A	A	H	B	H	H	H	B	B	A	B	B	A	B	B	A	A	B	H	H	A	H	A	A	B	A	A	A	H	H	A	H	A	A	H	H	H	H	H	B	A	B	A
Bn-A01-p2667691	B	A	A	H	A	H	A	A	H	B	H	H	H	B	B	A	B	B	A	B	B	A	A	B	H	H	A	H	A	A	B	A	A	A	H	H	A	H	A	A	H	H	H	H	H	B	A	B	A
Bn-A01-p2668951	B	A	A	H	A	H	A	A	H	B	H	H	H	B	B	A	B	B	A	B	B	A	A	B	H	H	A	H	A	A	B	A	A	A	H	H	A	H	A	A	H	H	H	H	H	B	A	B	A
Bn-A01-p2699907	B	A	A	H	A	H	A	A	H	B	H	H	H	B	B	A	B	B	A	B	B	A	A	B	H	H	A	H	A	A	B	A	A	A	H	H	A	H	A	A	H	H	H	H	H	B	A	B	A
Bn-A01-p2694323	B	A	A	H	A	H	A	A	H	B	H	H	H	B	B	A	B	B	A	B	B	A	A	B	H	H	A	H	A	A	B	A	A	A	H	H	A	H	A	A	H	H	H	H	H	B	A	B	A
Bn-A01-p2713528	B	A	A	H	A	H	A	A	H	B	H	H	H	B	B	A	B	B	A	B	B	A	A	B	H	H	A	H	A	A	B	A	A	A	H	H	A	H	A	A	H	H	H	H	H	B	A	B	A
Bn-A01-p2713583	B	A	A	H	A	H	A	A	H	B	H	H	H	B	B	A	B	B	A	B	B	A	A	B	H	H	A	H	A	A	B	A	A	A	H	H	A	H	A	A	H	H	H	H	H	B	A	B	A
Bn-A01-p2718126	B	A	A	H	A	H	A	A	H	B	H	H	H	B	B	A	B	B	A	B	B	A	A	B	H	H	A	H	A	A	B	A	A	A	H	H	A	H	A	A	H	H	H	H	H	B	A	B	A
Bn-A01-p2667767	B	-	A	H	A	H	-	A	H	B	-	H	H	B	B	A	B	B	A	B	B	A	A	B	H	H	A	H	A	A	B	A	A	A	H	H	A	H	A	A	H	H	H	H	H	B	A	B	A
Bn-A01-p2792719	B	A	A	H	A	H	A	A	H	B	H	H	H	B	B	A	B	B	A	B	B	A	A	B	H	H	A	H	A	A	B	A	A	A	A	H	A	H	A	A	H	H	H	H	H	B	A	B	A
Bn-A01-p2825565	B	A	A	H	A	H	A	H	H	B	H	H	H	B	B	A	B	B	A	B	B	A	A	B	H	H	A	H	A	A	B	A	A	A	A	H	A	H	A	A	H	H	H	H	H	B	A	B	A
Bn-A01-p2841043	B	A	A	H	A	H	A	H	H	B	H	H	H	B	B	A	B	B	A	B	B	A	A	B	H	H	A	H	A	A	B	A	A	A	A	H	A	H	A	A	H	H	H	H	H	B	A	B	A
Bn-A01-p2867284	B	A	A	H	A	H	A	H	H	B	H	H	H	B	B	A	B	B	A	B	B	A	A	B	H	H	A	H	A	A	B	A	A	A	A	H	A	H	A	A	H	H	H	H	H	B	A	B	A
Bn-A01-p2891863	B	A	A	H	A	H	A	H	H	B	H	H	H	B	B	A	B	B	A	B	B	A	A	H	H	H	A	H	A	A	B	A	A	A	A	H	A	H	A	A	H	H	H	H	H	B	A	B	A
Bn-A01-p2882270	B	A	A	H	A	H	A	H	H	B	H	H	H	B	B	A	B	B	A	B	B	A	A	H	H	H	A	H	A	A	B	A	A	A	A	H	A	H	A	A	H	H	H	H	H	B	A	B	A
Bn-A01-p3000989	B	A	A	H	A	H	A	H	H	B	H	H	H	B	B	A	B	B	A	B	B	A	A	H	H	H	A	H	A	A	B	A	A	A	A	H	A	H	A	A	H	H	H	H	H	B	A	B	A
Bn-A01-p3050613	B	A	A	H	A	H	A	H	H	H	H	H	H	B	B	A	H	B	A	B	B	A	A	H	H	H	A	H	A	A	B	A	A	A	A	H	A	H	A	A	H	H	H	H	H	B	A	B	A
Bn-A01-p3078457	B	A	A	H	A	H	A	H	H	H	H	H	H	B	B	A	H	B	A	B	B	A	A	H	H	H	A	H	A	A	B	A	A	A	A	H	A	H	A	A	H	H	H	H	H	B	A	B	A
Bn-A01-p3134159	B	H	A	H	A	H	A	H	H	H	H	H	H	B	B	A	H	B	A	B	B	A	A	H	H	H	A	H	A	A	B	A	A	A	A	H	A	H	A	A	H	H	H	H	H	B	A	B	A
Bn-A01-p3100346	B	H	A	H	A	H	A	H	H	H	H	H	H	B	B	A	H	B	A	B	B	A	A	H	H	H	A	H	A	A	B	A	A	A	A	H	A	H	A	A	H	H	H	H	H	B	A	B	A
Bn-A01-p3136468	B	H	A	H	A	H	A	H	H	H	H	H	H	B	B	A	H	B	A	B	B	A	A	H	H	H	A	H	A	A	B	A	A	A	A	H	A	H	A	A	H	H	H	H	H	B	A	B	A
Bn-A01-p3137277	B	H	A	H	A	H	A	H	H	H	H	H	H	B	B	A	H	B	A	B	B	A	A	H	H	H	A	H	A	A	B	A	A	A	A	H	A	H	A	A	H	H	H	H	H	B	A	B	A
Bn-A01-p3183888	B	H	A	H	A	H	A	H	H	H	H	H	H	B	B	A	H	B	A	B	B	A	A	H	H	H	A	H	A	A	B	A	A	A	A	H	A	H	A	A	H	H	H	H	H	B	A	B	A
Bn-A01-p3232184	B	H	A	H	A	H	A	H	H	H	H	H	H	B	B	A	H	B	A	B	B	A	A	H	H	H	A	H	A	A	B	A	A	A	A	H	A	H	A	A	H	H	H	H	H	B	A	B	A
Bn-A01-p3226309	B	H	A	H	A	H	A	H	H	H	H	H	H	B	B	A	H	B	A	B	B	A	A	H	H	H	A	H	A	A	B	A	A	A	A	H	A	H	A	A	H	H	H	H	H	B	A	B	A
Bn-A01-p3233299	B	H	A	H	A	H	A	H	H	H	H	H	H	B	B	A	H	B	A	B	B	A	A	H	H	H	A	H	A	A	B	A	A	A	A	H	A	H	A	A	H	H	H	H	H	B	A	B	A
Bn-A01-p3240780	B	H	A	H	A	H	A	H	H	H	H	H	H	B	B	A	H	B	A	B	B	A	A	H	H	H	A	H	A	A	B	A	A	A	A	H	A	H	A	A	H	H	H	H	H	B	A	B	A
Bn-A01-p3323476	B	H	A	H	A	H	A	H	H	H	H	H	H	B	B	A	H	B	A	B	B	A	A	H	H	H	A	H	A	A	B	A	A	A	A	H	A	H	A	A	H	H	H	H	H	B	A	B	A
Bn-A01-p3378332	B	H	A	H	A	H	A	H	H	H	H	H	H	B	B	A	H	B	A	B	B	A	A	H	H	H	H	H	A	A	B	A	A	A	A	H	A	H	A	A	H	H	H	H	H	B	A	B	A
Bn-scaff_15838_5-p1236510	B	H	A	H	A	H	A	H	H	H	H	H	H	B	B	A	H	B	A	B	B	A	A	H	H	H	H	H	A	A	B	A	A	A	A	H	A	H	A	A	H	H	H	H	H	B	A	B	A
Bn-A01-p3487320	B	H	A	H	A	H	A	H	H	H	H	H	H	B	B	A	H	B	A	B	B	A	A	H	H	H	H	H	A	A	B	H	A	A	A	H	A	H	A	A	H	H	H	H	H	B	A	B	A
Bn-A01-p3495476	B	H	A	H	A	H	A	H	H	H	H	H	H	B	B	A	H	B	A	B	B	A	A	H	H	H	H	H	A	A	B	H	A	A	A	H	A	H	A	A	H	H	H	H	H	B	A	B	A
Bn-A01-p3782356	B	H	A	H	A	H	A	H	H	H	H	H	H	B	B	A	H	B	A	B	B	A	A	H	H	H	H	H	A	A	H	H	A	A	A	H	A	H	A	A	H	H	H	H	H	B	A	B	A
Bn-A01-p3758784	B	H	A	H	A	H	A	H	H	H	H	H	H	B	B	A	H	B	A	B	B	A	A	H	H	H	H	H	A	A	H	H	A	A	A	H	A	H	A	A	H	H	H	H	H	B	A	B	A
Bn-A01-p3789302	B	H	A	H	A	H	A	H	H	H	H	H	H	B	B	A	H	B	A	B	B	A	A	H	H	H	H	H	A	A	H	H	A	A	A	H	A	H	A	A	H	H	H	H	H	B	A	B	A
Bn-A01-p3791028	B	H	A	H	A	H	A	H	H	H	H	H	H	B	B	A	H	B	A	B	B	A	A	H	H	H	H	H	A	A	H	H	A	A	A	H	A	H	A	A	H	H	H	H	H	B	A	B	A
Bn-Scaffold006869-p236	B	H	A	H	A	H	A	H	H	H	H	H	H	B	B	A	H	B	A	B	B	A	A	H	H	H	H	H	A	A	H	H	A	A	A	H	A	H	A	A	H	H	H	H	H	B	A	B	A
Bn-A01-p3755849	B	H	A	H	A	H	A	H	H	H	H	H	H	B	B	A	H	B	A	B	B	A	A	H	H	H	H	H	A	A	H	H	A	A	A	H	A	H	A	A	H	H	H	H	H	B	A	B	A
Bn-A01-p3889035	B	B	A	H	A	H	A	H	H	H	H	H	H	B	B	A	H	B	A	B	B	A	A	H	H	H	H	H	A	A	H	H	A	A	A	H	A	H	A	A	H	H	H	H	H	B	A	B	A
Bn-A01-p3904495	B	B	A	H	A	H	A	H	H	H	H	H	H	B	B	A	H	B	A	B	B	A	A	H	H	H	H	H	A	A	H	H	A	A	A	H	A	H	A	A	H	H	H	H	H	B	A	B	A
Bn-A01-p3906965	B	B	A	H	A	H	A	H	H	H	H	H	H	B	B	A	H	B	A	B	B	A	A	H	H	H	H	H	A	A	H	H	A	A	A	H	A	H	A	A	H	H	H	H	H	B	A	B	A
Bn-A01-p3938241	B	B	A	H	A	H	A	H	H	H	H	H	H	B	B	A	H	B	A	B	B	A	A	H	H	H	H	H	A	A	H	H	A	A	A	H	A	H	A	A	H	H	H	H	H	B	A	B	A
Bn-A01-p3948389	B	B	A	H	A	H	A	H	H	H	H	H	H	B	B	A	H	B	A	B	B	A	A	H	H	H	H	H	A	A	H	H	A	A	A	H	A	H	A	A	H	H	H	H	H	B	A	B	A
Bn-A01-p3892184	B	B	A	H	A	H	A	H	H	H	H	H	H	B	B	A	H	B	A	B	B	A	A	H	H	H	H	H	A	A	H	H	A	A	A	H	A	H	A	A	H	H	H	H	H	B	A	B	A
Bn-A01-p4027402	B	B	A	H	A	H	A	H	H	H	H	H	H	B	B	A	H	B	A	B	B	A	A	H	H	H	H	H	A	A	H	H	A	A	A	H	A	H	A	A	H	H	H	H	H	B	H	B	A
Bn-A01-p4070059	B	B	A	H	A	H	A	H	H	H	H	H	H	B	B	A	H	B	A	B	B	A	A	H	H	H	H	H	A	A	H	H	A	A	A	H	A	H	A	A	H	H	H	H	H	B	H	B	A
Bn-A01-p4518460	B	B	A	H	A	H	A	H	H	H	H	H	H	B	B	A	H	B	A	B	B	A	A	H	H	H	H	H	A	A	H	H	A	A	A	H	A	H	A	A	H	H	H	H	H	B	H	B	A
Bn-A01-p5242967	B	B	A	H	A	H	A	H	H	H	H	H	H	B	B	A	H	B	A	B	B	A	A	H	H	H	H	H	A	A	H	H	A	A	A	H	A	H	A	A	H	H	H	H	H	B	H	B	A
Bn-A01-p5243029	B	B	A	H	A	H	A	H	H	H	H	H	H	B	B	A	H	B	A	B	B	A	A	H	H	H	H	H	A	A	H	H	A	A	A	H	A	H	A	A	H	H	H	H	H	B	H	B	A
Bn-A01-p5243036	B	B	A	H	A	H	A	H	H	H	H	H	H	B	B	A	H	B	A	B	B	A	A	H	H	H	H	H	A	A	H	H	A	A	A	H	A	H	A	A	H	H	H	H	H	B	H	B	A
Bn-A01-p5296564	B	B	A	H	A	H	A	H	H	H	H	H	H	B	B	A	H	B	A	B	B	A	A	H	H	H	H	H	A	A	H	H	A	A	A	H	A	H	A	A	H	H	H	H	H	B	H	B	A
Bn-A01-p5522870	B	B	A	H	A	H	A	H	H	H	H	A	H	B	B	A	H	B	A	B	B	A	A	H	H	H	H	H	A	A	H	H	A	A	A	H	A	H	H	A	H	H	H	H	H	B	H	B	A
Bn-A01-p5536695	B	B	A	H	A	H	A	H	H	H	H	A	H	B	B	A	H	B	A	B	B	A	A	H	H	H	H	H	A	A	H	H	A	A	A	H	A	H	H	A	H	H	H	H	H	B	H	B	A
Bn-A01-p5550226	B	B	A	H	A	H	A	H	H	H	H	A	H	B	B	A	H	B	A	B	B	A	A	H	H	H	H	H	A	A	H	H	A	A	A	H	A	H	H	A	H	H	H	H	H	B	H	B	A
Bn-A01-p5567077	B	B	A	H	A	H	A	H	H	H	H	A	H	B	B	A	H	B	A	B	B	A	A	H	H	H	H	H	A	A	H	H	A	A	A	H	A	H	H	A	H	H	H	H	H	B	H	B	A
Bn-A01-p5570110	B	B	A	H	A	H	A	H	H	H	H	A	H	B	B	A	H	B	A	B	B	A	A	H	H	H	H	H	A	A	H	H	A	A	A	H	A	H	H	A	H	H	H	H	H	B	H	B	A
Bn-A01-p5570221	B	B	A	H	A	H	A	H	H	H	H	A	H	B	B	A	H	B	A	B	B	A	A	H	H	H	H	H	A	A	H	H	A	A	A	H	A	H	H	A	H	H	H	H	H	B	H	B	A
Bn-A01-p5586618	B	B	A	H	A	H	A	H	H	H	H	A	H	B	B	A	H	B	A	B	B	A	A	H	H	H	H	H	A	A	H	H	A	A	A	H	A	H	H	A	H	H	H	H	H	B	H	B	A
Bn-A01-p5586671	B	B	A	H	A	H	A	H	H	H	H	A	H	B	B	A	H	B	A	B	B	A	A	H	H	H	H	H	A	A	H	H	A	A	A	H	A	H	H	A	H	H	H	H	H	B	H	B	A
Bn-A01-p5586854	B	B	A	H	A	H	A	H	H	H	H	A	H	B	B	A	H	B	A	B	B	A	A	H	H	H	H	H	A	A	H	H	A	A	A	H	A	H	H	A	H	H	H	H	H	B	H	B	A
Bn-A01-p5587840	B	B	A	H	A	H	A	H	H	H	H	A	H	B	B	A	H	B	A	B	B	A	A	H	H	H	H	H	A	A	H	H	A	A	A	H	A	H	H	A	H	H	H	H	H	B	H	B	A
Bn-A01-p5590998	B	B	A	H	A	H	A	H	H	H	H	A	H	B	B	A	H	B	A	B	B	A	A	H	H	H	H	H	A	A	H	H	A	A	A	H	A	H	H	A	H	H	H	H	H	B	H	B	A
Bn-A01-p5591950	B	B	A	H	A	H	A	H	H	H	H	A	H	B	B	A	H	B	A	B	B	A	A	H	H	H	H	H	A	A	H	H	A	A	A	H	A	H	H	A	H	H	H	H	H	B	H	B	A
Bn-A01-p5595319	B	B	A	H	A	H	A	H	H	H	H	A	H	B	B	A	H	B	A	B	B	A	A	H	H	H	H	H	A	A	H	H	A	A	A	H	A	H	H	A	H	H	H	H	H	B	H	B	A
Bn-A01-p5601232	B	B	A	H	A	H	A	H	H	H	H	A	H	B	B	A	H	B	A	B	B	A	A	H	H	H	H	H	A	A	H	H	A	A	A	H	A	H	H	A	H	H	H	H	H	B	H	B	A
Bn-A01-p5599369	B	B	A	H	A	H	A	H	H	H	H	A	H	B	B	A	H	B	A	B	B	A	A	H	H	H	H	H	A	A	H	H	A	A	A	H	A	H	H	A	H	H	H	H	H	B	H	B	A
Bn-A01-p5522403	B	B	A	H	A	H	A	H	H	H	H	A	-	B	B	A	H	B	A	B	B	A	A	-	H	H	H	H	A	A	H	H	A	A	A	-	A	H	H	A	H	H	H	-	H	B	H	B	A
Bn-A01-p5635471	B	B	A	H	A	H	A	H	H	H	H	A	H	B	B	A	H	B	A	B	B	A	A	H	H	H	H	H	A	A	H	H	A	A	A	H	A	H	H	A	H	H	H	H	H	B	H	B	A
Bn-A01-p5808036	B	B	A	H	A	H	A	H	H	H	H	A	H	B	B	A	H	B	A	B	B	A	A	H	H	H	H	H	A	A	H	H	A	A	A	H	A	H	H	A	H	H	H	H	H	B	H	B	A
Bn-A01-p5647795	B	B	A	H	A	H	A	H	H	H	H	A	H	B	B	A	H	B	A	B	B	A	A	H	H	H	H	H	A	A	H	H	A	A	A	H	A	H	H	A	H	H	H	H	H	B	H	B	A
Bn-A01-p5658004	B	B	A	H	A	H	A	H	H	H	H	A	H	B	B	A	H	B	A	B	B	A	A	H	H	H	H	H	A	A	H	H	A	A	A	H	A	H	H	A	H	H	H	H	H	B	H	B	A
Bn-A01-p5835558	B	B	A	H	A	H	A	H	H	H	H	A	H	B	B	A	H	B	A	B	B	A	A	H	H	H	H	H	A	A	H	H	A	A	A	H	A	H	H	A	H	H	H	H	H	B	H	B	A
Bn-A01-p5868598	B	B	A	H	A	H	A	H	H	H	H	A	H	B	B	A	H	B	A	B	B	A	A	H	H	H	H	H	A	A	H	H	A	A	A	H	A	H	H	A	H	H	H	H	H	B	H	B	A
Bn-A01-p5873504	B	B	A	H	A	H	A	H	H	H	H	A	H	B	B	A	H	B	A	B	B	A	A	H	H	H	H	H	A	A	H	H	A	A	A	H	A	H	H	A	H	H	H	H	H	B	H	B	A
Bn-A01-p5977820	B	B	A	H	A	H	A	H	H	H	A	A	H	B	H	A	H	B	A	B	B	A	A	H	H	H	H	H	A	A	H	H	A	A	A	H	A	H	H	A	H	H	H	H	H	B	H	B	A
Bn-A01-p5994840	B	B	A	H	A	H	A	H	H	H	A	A	H	B	H	A	H	B	A	B	B	A	A	H	H	H	H	H	A	A	H	H	A	A	A	H	A	H	H	A	H	H	H	H	H	B	H	B	A
Bn-A01-p5994980	B	B	A	H	A	H	A	H	H	H	A	A	H	B	H	A	H	B	A	B	B	A	A	H	H	H	H	H	A	A	H	H	A	A	A	H	A	H	H	A	H	H	H	H	H	B	H	B	A
Bn-A01-p6035491	B	B	A	H	A	H	A	H	H	H	A	A	H	B	H	A	H	B	A	B	B	A	A	H	H	H	H	H	A	A	H	H	A	A	A	H	A	H	H	A	H	H	H	H	H	B	H	B	A
Bn-A01-p5949498	B	B	A	H	A	H	A	H	H	H	A	A	H	B	H	A	H	B	A	B	B	A	A	H	H	H	H	H	A	A	H	H	A	A	A	H	A	H	H	A	H	H	H	H	H	B	H	B	A
Bn-A01-p6066325	B	B	A	H	A	H	A	H	H	H	A	A	H	B	H	A	H	B	A	B	B	A	A	H	H	H	H	H	A	A	H	H	A	A	A	H	A	H	H	A	H	H	H	H	H	B	H	B	A
Bn-A01-p6380934	B	B	A	H	A	H	A	H	H	H	A	A	H	B	H	A	H	B	A	B	B	A	A	H	H	H	H	H	A	H	H	H	A	H	A	H	A	H	B	A	H	H	H	H	H	B	H	H	A
Bn-A01-p6546245	B	B	A	H	A	H	A	H	H	H	A	A	H	B	H	A	H	B	A	B	B	A	A	H	H	H	H	H	A	H	H	H	A	H	A	H	A	H	B	A	H	H	H	H	H	B	H	H	A
Bn-A01-p6628035	B	B	A	H	A	H	A	H	H	H	A	A	H	B	H	A	H	B	A	B	B	A	A	H	H	H	H	H	A	H	H	H	A	H	A	H	A	H	B	A	H	H	H	H	H	B	H	H	A
Bn-A01-p6643749	B	B	A	H	A	H	A	H	H	H	A	A	H	B	H	A	H	B	A	B	B	A	A	H	H	H	H	H	A	H	H	H	A	H	A	H	A	H	B	A	H	H	H	H	H	B	H	H	A
Bn-A01-p6679394	B	B	A	H	A	H	A	H	H	H	A	A	H	B	H	A	H	B	A	B	B	A	A	H	H	H	H	H	A	H	H	H	A	H	A	A	A	H	B	A	H	H	H	H	H	B	H	H	A
Bn-A01-p6687839	B	B	A	H	A	H	A	H	H	H	A	A	H	B	H	A	H	B	A	B	B	A	A	H	H	H	H	H	A	H	H	H	A	H	A	A	A	H	B	A	H	H	H	H	H	B	H	H	A
Bn-A01-p6664608	B	B	A	H	A	H	A	H	H	H	A	A	H	B	H	A	H	B	A	B	B	A	A	H	H	H	H	H	A	H	H	H	A	H	A	A	A	H	B	A	H	H	H	H	H	B	H	H	A
Bn-A01-p6747706	B	B	A	H	A	H	A	H	H	H	A	A	H	B	H	A	H	B	A	B	B	A	A	H	H	H	H	H	A	H	H	H	A	H	A	A	A	A	B	A	H	H	H	H	H	B	H	H	A
Bn-A01-p6773750	B	B	A	H	A	H	A	H	H	H	A	A	H	B	H	A	H	B	A	B	B	A	A	H	H	H	H	H	A	H	H	H	A	H	A	A	A	A	B	A	H	H	H	H	H	B	H	H	A
Bn-A01-p6773949	B	B	A	H	A	H	A	H	H	H	A	A	H	B	H	A	H	B	A	B	B	A	A	H	H	H	H	H	A	H	H	H	A	H	A	A	A	A	B	A	H	H	H	H	H	B	H	H	A
Bn-A01-p6774837	B	B	A	H	A	H	A	H	H	H	A	A	H	B	H	A	H	B	A	B	B	A	A	H	H	H	H	H	A	H	H	H	A	H	A	A	A	A	B	A	H	H	H	H	H	B	H	H	A
Bn-A01-p6774097	B	B	A	H	A	H	A	H	H	H	A	A	H	B	H	A	H	B	A	B	B	A	A	H	H	H	H	H	A	H	H	H	A	H	A	A	A	A	B	A	H	H	H	H	H	B	H	H	A
Bn-A01-p6787691	B	B	A	H	A	H	A	H	H	H	A	A	H	B	H	A	H	B	A	B	B	A	A	H	H	H	H	H	A	H	H	H	A	H	A	A	A	A	B	A	H	H	H	H	H	B	H	H	A
Bn-A01-p6825673	B	B	A	H	A	H	A	H	H	H	A	A	H	B	H	A	H	B	A	B	B	A	A	H	H	H	H	H	A	H	H	H	A	H	A	A	A	A	B	A	H	H	H	H	H	B	H	H	A
Bn-A01-p6838738	B	B	A	H	A	H	A	H	H	H	A	A	H	B	H	A	H	B	A	B	B	A	A	H	H	H	H	H	A	H	H	H	A	H	A	A	A	A	B	A	H	H	H	H	H	B	H	H	A
Bn-A01-p6877281	B	B	A	H	A	H	A	H	H	H	A	A	H	B	H	A	H	B	A	B	B	A	A	H	H	H	H	H	A	H	H	H	A	H	A	A	A	A	B	A	H	H	H	H	H	B	H	H	A
Bn-A01-p6854917	B	B	A	H	A	H	A	H	H	H	A	A	H	B	H	A	H	B	A	B	B	A	A	H	H	H	H	H	A	H	H	H	A	H	A	A	A	A	B	A	H	H	H	H	H	B	H	H	A
Bn-A01-p6863835	B	B	A	H	A	H	A	H	H	H	A	A	H	B	H	A	H	B	A	B	B	A	A	-	H	H	H	H	A	H	H	H	A	H	A	A	A	A	B	A	H	H	H	H	H	B	H	H	A
Bn-A01-p6962542	B	B	A	H	A	H	A	H	H	H	A	A	H	B	H	A	H	B	A	B	B	A	A	H	H	H	H	H	A	H	H	H	A	H	A	A	A	A	B	A	H	H	H	H	H	B	H	H	A
Bn-A01-p7026162	B	B	A	H	A	H	A	H	H	H	A	A	H	B	H	A	H	B	A	B	B	A	A	H	H	H	H	H	A	H	H	H	A	H	A	A	A	A	B	A	H	H	H	-	H	B	H	H	A
Bn-A01-p6900616	B	B	A	H	A	H	A	H	H	H	A	A	H	B	H	A	H	B	A	B	B	A	A	H	H	H	H	H	A	H	H	H	A	H	A	A	A	A	B	A	H	H	H	H	H	B	H	H	A
Bn-A01-p6958863	B	B	A	H	A	H	A	H	H	H	A	A	H	B	H	A	H	B	A	B	B	A	A	H	H	H	H	H	A	H	H	H	A	H	A	A	A	A	B	A	H	H	H	H	H	B	H	H	A
Bn-A01-p6959248	B	B	A	H	A	H	A	H	H	H	A	A	H	B	H	A	H	B	A	B	B	A	A	H	H	H	H	H	A	H	H	H	A	H	A	A	A	A	B	A	H	H	H	H	H	B	H	H	A
Bn-A01-p6965221	B	B	A	H	A	H	A	H	H	H	A	A	H	B	H	A	H	B	A	B	B	A	A	H	H	H	H	H	A	H	H	H	A	H	A	A	A	A	B	A	H	H	H	H	H	B	H	H	A
Bn-A01-p6968751	B	B	A	H	A	H	A	H	H	H	A	A	H	B	H	A	H	B	A	B	B	A	A	H	H	H	H	H	A	H	H	H	A	H	A	A	A	A	B	A	H	H	H	H	H	B	H	H	A
Bn-A01-p6969197	B	B	A	H	A	H	A	H	H	H	A	A	H	B	H	A	H	B	A	B	B	A	A	H	H	H	H	H	A	H	H	H	A	H	A	A	A	A	B	A	H	H	H	H	H	B	H	H	A
Bn-A01-p6969284	B	B	A	H	A	H	A	H	H	H	A	A	H	B	H	A	H	B	A	B	B	A	A	H	H	H	H	H	A	H	H	H	A	H	A	A	A	A	B	A	H	H	H	H	H	B	H	H	A
Bn-A01-p6969358	B	B	A	H	A	H	A	H	H	H	A	A	H	B	H	A	H	B	A	B	B	A	A	H	H	H	H	H	A	H	H	H	A	H	A	A	A	A	B	A	H	H	H	H	H	B	H	H	A
Bn-A01-p7069263	B	B	A	H	A	H	A	H	H	H	A	A	H	B	H	A	H	B	A	B	B	A	A	H	H	H	H	H	A	H	H	H	A	H	A	A	A	A	B	A	H	H	H	H	H	B	H	H	A
Bn-A01-p6986405	B	B	A	H	A	H	A	H	H	H	A	A	H	B	H	A	H	B	A	B	B	A	A	H	H	H	H	H	A	H	H	H	A	H	A	A	A	A	B	A	H	H	H	H	H	B	H	H	A
Bn-A01-p6925167	B	B	A	H	A	H	A	H	H	H	A	A	H	B	H	A	H	B	A	B	B	A	A	H	H	H	H	H	A	H	H	H	A	H	A	A	A	A	B	A	H	H	H	H	H	B	H	H	A
Bn-A01-p6976938	B	B	A	H	A	H	A	H	H	H	A	A	H	B	H	A	H	B	A	B	B	A	A	H	H	H	H	H	A	H	H	H	A	H	A	A	A	A	B	A	H	H	H	H	H	B	H	H	A
Bn-A01-p7086543	B	B	A	B	A	H	A	H	H	H	A	A	H	B	H	A	H	B	A	B	B	A	A	H	H	H	H	H	A	H	H	H	A	H	A	A	A	A	B	A	H	H	H	H	H	B	H	H	A
Bn-A01-p7087000	B	B	A	B	A	H	A	H	H	H	A	A	H	B	H	A	H	B	A	B	B	A	A	H	H	H	H	H	A	H	H	H	A	H	A	A	A	A	B	A	H	H	H	H	H	B	H	H	A
Bn-A01-p7137897	B	B	A	B	A	H	A	H	H	H	A	A	H	B	H	A	H	B	A	B	B	A	A	H	H	H	H	H	A	H	H	H	A	H	A	A	A	A	B	A	H	H	H	H	H	B	H	H	A
Bn-A01-p7205595	B	B	A	B	A	H	A	H	H	H	A	A	H	B	H	A	H	B	A	B	B	A	A	H	H	H	H	H	A	H	H	H	A	H	A	A	A	A	B	A	H	H	H	H	H	B	H	H	A
Bn-A01-p7160702	B	B	-	B	A	H	A	H	H	H	A	A	H	B	H	A	H	B	A	B	B	A	A	H	H	H	H	H	A	H	H	H	A	H	A	A	A	A	B	A	H	H	H	H	H	B	H	H	A
Bn-A01-p7363480	B	B	A	B	A	H	A	H	H	H	A	A	H	B	H	A	H	B	A	B	B	A	A	H	H	H	H	H	A	H	H	H	A	H	A	A	A	A	B	A	H	H	H	H	H	B	H	H	A
Bn-A01-p7367598	B	B	A	B	A	H	A	H	H	H	A	A	H	B	H	A	H	B	A	B	B	A	A	H	H	H	H	H	A	H	H	H	A	H	A	A	A	A	B	A	H	H	H	-	H	B	H	H	A
Bn-A01-p7573871	B	B	A	B	A	H	A	H	H	H	A	A	H	B	H	A	H	B	A	B	B	A	A	H	H	H	H	H	A	H	H	H	A	H	A	A	A	A	B	A	H	H	H	H	H	B	H	H	A
Bn-A01-p7369125	B	B	A	B	A	H	A	H	H	H	A	A	H	B	H	A	H	B	A	B	B	A	A	H	H	H	H	H	A	H	H	H	A	H	A	A	A	A	B	A	H	H	H	H	H	B	H	H	A
Bn-A01-p7533971	B	B	A	B	A	H	A	H	H	H	A	A	H	B	H	A	H	B	A	B	B	A	A	H	H	H	H	H	A	H	H	H	A	H	A	A	A	A	B	A	H	H	H	-	H	B	H	H	A
Bn-A01-p7455852	B	B	A	B	A	H	A	H	H	H	A	A	H	B	H	A	H	B	A	B	B	A	A	H	H	H	H	H	A	H	H	H	A	H	A	A	A	A	B	A	H	H	H	H	H	B	H	H	A
Bn-A01-p7479483	B	B	A	B	A	H	A	H	H	H	A	A	H	B	H	A	H	B	A	B	B	A	A	H	H	H	H	H	A	H	H	H	A	H	A	A	A	A	B	A	H	H	H	H	H	B	H	H	A
Bn-A01-p7487861	B	B	A	B	A	H	A	H	H	H	A	A	H	B	H	A	H	B	A	B	B	A	A	H	H	H	H	H	A	H	H	H	A	H	A	A	A	A	B	A	H	H	H	H	H	B	H	H	A
Bn-A01-p7512557	B	B	A	B	A	H	A	H	H	H	A	A	H	B	H	A	H	B	A	B	B	A	A	H	H	H	H	H	A	H	H	H	A	H	A	A	A	A	B	A	H	H	H	H	H	B	H	H	A
Bn-A01-p7530968	B	B	A	B	A	H	A	H	H	H	A	A	H	B	H	A	H	B	A	B	B	A	A	H	H	H	H	H	A	H	H	H	A	H	A	A	A	A	B	A	H	H	H	H	H	B	H	H	A
Bn-A01-p7551163	B	B	A	B	A	H	A	H	H	H	A	A	H	B	H	A	H	B	A	B	B	A	A	H	H	H	H	H	A	H	H	H	A	H	A	A	A	A	B	A	H	H	H	H	H	B	H	H	A
Bn-A01-p7554673	B	B	A	B	A	H	A	H	H	H	A	A	H	B	H	A	H	B	A	B	B	A	A	H	H	H	H	H	A	H	H	H	A	H	A	A	A	A	B	A	H	H	H	H	H	B	H	H	A
Bn-A01-p7558012	B	B	A	B	A	H	A	H	H	H	A	A	H	B	H	A	H	B	A	B	B	A	A	H	H	H	H	H	A	H	H	H	A	H	A	A	A	A	B	A	H	H	H	H	H	B	H	H	A
Bn-A01-p7574355	B	B	A	B	A	H	A	H	H	H	A	A	H	B	H	A	H	B	A	B	B	A	A	H	H	H	H	H	A	H	H	H	A	H	A	A	A	A	B	A	H	H	H	H	H	B	H	H	A
Bn-A01-p7593180	B	B	A	B	A	H	A	H	H	H	A	A	H	B	H	A	H	B	A	B	B	A	A	H	H	H	H	H	A	H	H	H	A	H	A	A	A	A	B	A	H	H	H	H	H	B	H	H	A
Bn-A01-p7594170	B	B	A	B	A	H	A	H	H	H	A	A	H	B	H	A	H	B	A	B	B	A	A	H	H	H	H	H	A	H	H	H	A	H	A	A	A	A	B	A	H	H	H	H	H	B	H	H	A
Bn-A01-p7619726	B	B	A	B	A	H	A	H	H	H	A	A	H	B	H	A	H	B	A	B	B	A	A	H	H	H	H	H	A	H	H	H	A	H	A	A	A	A	B	A	H	H	H	H	H	B	H	H	A
Bn-A01-p7667896	B	B	A	B	A	H	A	H	H	H	A	A	H	B	H	A	H	B	A	B	B	A	A	H	H	H	H	H	A	H	H	H	A	H	A	A	A	A	B	A	H	H	H	H	H	B	H	H	A
Bn-A01-p7656521	B	B	A	B	A	H	A	H	H	H	A	A	H	B	H	A	H	B	A	B	B	A	A	H	H	H	H	H	A	H	H	H	A	H	A	A	A	A	B	A	H	H	H	H	H	B	H	H	A
Bn-A01-p7699159	B	B	A	B	A	H	A	H	H	H	A	A	H	B	H	A	H	B	A	B	B	A	A	H	H	H	H	H	A	H	H	H	A	H	A	A	A	A	B	A	H	H	H	H	H	B	H	H	A
Bn-A01-p7702471	B	B	A	B	A	H	A	H	H	H	A	A	H	B	H	A	H	B	A	B	B	A	A	H	H	H	H	B	A	H	H	H	A	H	A	A	A	A	B	A	H	H	H	H	H	B	H	H	A
Bn-A01-p7714470	B	B	A	B	A	H	A	H	H	H	A	A	H	B	H	A	H	B	A	B	B	A	A	H	H	H	H	B	A	H	H	H	A	H	A	A	A	A	B	A	H	H	H	H	H	B	H	H	A
Bn-A01-p7721497	B	B	A	B	A	H	A	H	H	H	A	A	H	B	H	A	H	B	A	B	B	A	A	H	H	H	H	B	A	H	H	H	A	H	A	A	A	A	B	A	H	H	H	H	H	B	H	H	A
Bn-A01-p7724859	B	B	A	B	A	H	A	H	H	H	A	A	H	B	H	A	H	B	A	B	B	A	A	H	H	H	H	B	A	H	H	H	A	H	A	A	A	A	B	A	H	H	H	H	H	B	H	H	A
Bn-A01-p7771617	B	B	A	B	A	H	A	H	H	H	A	A	H	B	H	A	H	B	A	B	B	A	A	H	H	H	H	B	A	H	H	H	A	H	A	A	A	A	B	A	H	H	H	-	H	B	H	H	A
Bn-A01-p7768351	B	B	A	B	A	H	A	H	H	H	A	A	H	B	H	A	H	B	A	B	B	A	A	H	H	H	H	B	A	H	H	H	A	H	A	A	A	A	B	A	H	H	H	H	H	B	H	H	A
Bn-A01-p7772345	B	B	A	B	A	H	A	H	H	H	A	A	H	B	H	A	H	B	A	B	B	A	A	H	H	H	H	B	A	H	H	H	A	H	A	A	A	A	B	A	H	H	H	H	H	B	H	H	A
Bn-A01-p7875358	B	B	A	B	A	H	A	H	H	H	A	A	H	B	H	A	H	B	A	B	B	A	A	H	H	H	H	B	A	H	H	H	A	H	A	A	A	A	B	A	H	H	H	H	H	B	B	H	A
Bn-A01-p7890174	B	B	A	B	A	H	A	H	H	H	A	A	H	B	H	A	H	B	A	B	B	A	A	H	H	H	H	B	A	H	H	H	A	H	A	A	A	A	B	A	H	H	H	H	H	B	B	H	A
Bn-A01-p7850092	B	B	A	B	A	H	A	H	H	H	A	A	H	B	H	A	H	B	A	B	B	A	A	H	H	H	H	B	A	H	H	H	A	H	A	A	A	A	B	A	H	H	H	H	H	B	B	H	A
Bn-A01-p7889385	B	B	A	B	A	H	A	H	H	H	A	A	H	B	H	A	H	B	A	B	B	A	A	H	H	H	H	B	A	H	H	H	A	H	A	A	A	A	B	A	H	H	H	H	H	B	B	H	A
Bn-A01-p7987687	B	B	A	B	A	H	A	H	H	H	A	A	H	B	H	A	H	B	A	B	B	A	A	H	H	H	H	B	A	H	H	H	A	H	A	A	A	A	B	A	H	H	H	H	H	B	B	H	A
Bn-A01-p7961620	B	B	A	B	A	H	A	H	H	H	A	A	H	B	H	A	H	B	A	B	B	A	A	H	H	H	H	B	A	H	H	H	A	H	A	A	A	A	B	A	H	H	H	H	H	B	B	H	A
Bn-A01-p7942548	B	B	A	B	A	H	A	H	H	H	A	A	H	B	H	A	H	B	A	B	B	A	A	H	H	H	H	B	A	H	H	H	A	H	A	A	A	A	B	A	H	H	H	H	H	B	B	H	A
Bn-A01-p7973418	B	B	A	B	A	H	A	H	H	H	A	A	H	B	H	A	H	B	A	B	B	A	A	H	H	H	H	B	A	H	H	H	A	H	A	A	A	A	B	A	H	H	H	H	H	B	B	H	A
Bn-A01-p7974551	B	B	A	B	A	H	A	H	H	H	A	A	H	B	H	A	H	B	A	B	B	A	A	H	H	H	H	B	A	H	H	H	A	H	A	A	A	A	B	A	H	H	H	H	H	B	B	H	A
Bn-A01-p7953001	B	B	A	B	A	H	A	H	H	H	A	A	H	B	H	A	H	B	A	B	B	A	A	H	H	H	H	B	A	H	H	H	A	H	A	A	A	A	B	A	H	H	H	H	H	B	B	H	A
Bn-A01-p7926287	B	B	A	B	A	H	A	H	H	H	A	A	H	B	H	A	H	B	A	B	B	A	A	H	H	H	H	B	A	H	H	H	A	H	A	A	A	A	B	A	H	H	H	-	H	B	B	H	A
Bn-A01-p7979458	B	B	A	B	A	H	A	H	H	H	A	A	H	B	H	A	H	B	A	B	B	A	A	H	H	H	H	B	A	H	H	H	A	H	A	A	A	A	B	A	H	H	H	H	H	B	B	H	A
Bn-A01-p7983241	B	B	A	B	A	H	A	H	H	H	A	A	H	B	H	A	H	B	A	B	B	A	A	H	H	H	H	B	A	H	H	H	A	H	A	A	A	A	B	A	H	H	H	H	H	B	B	H	A
Bn-A01-p7982220	B	B	A	B	A	H	A	H	H	H	A	A	H	B	H	A	H	B	A	B	B	A	A	H	H	H	H	B	A	H	H	H	A	H	A	A	A	A	B	A	H	H	H	H	H	B	B	H	A
Bn-A01-p8045760	B	B	A	B	A	H	A	H	H	H	A	A	H	B	H	A	H	B	A	B	B	A	A	H	H	H	H	B	A	H	H	H	A	H	A	A	A	A	B	A	H	H	H	H	H	B	B	H	A
Bn-A01-p8046142	B	B	A	B	A	H	A	H	H	H	A	A	H	B	H	A	H	B	A	B	B	A	A	H	H	H	H	B	A	H	H	H	A	H	A	A	A	A	B	A	H	H	H	H	H	B	B	H	A
Bn-A01-p8058255	B	B	A	B	A	H	A	H	H	H	A	A	H	B	H	A	H	B	A	B	B	A	A	H	H	H	H	B	A	H	H	H	A	H	A	A	A	A	B	A	H	H	H	H	H	B	B	H	A
Bn-A01-p8058475	B	B	A	B	A	H	A	H	H	H	A	A	H	B	H	A	H	B	A	B	B	A	A	H	H	H	H	B	A	H	H	H	A	H	A	A	A	A	B	A	H	H	H	H	H	B	B	H	A
Bn-A01-p8063652	B	B	A	B	A	H	A	H	H	H	A	A	H	B	H	A	H	B	A	B	B	A	A	H	H	H	H	B	A	H	H	H	A	H	A	A	A	A	B	A	H	H	H	H	H	B	B	H	A
Bn-A01-p9326695	B	B	H	B	A	H	A	H	A	H	A	A	H	B	H	A	H	B	A	B	B	A	A	H	H	H	H	B	A	H	H	B	A	B	A	A	A	H	B	A	H	H	H	H	H	B	B	H	A
Bn-A01-p9408018	B	B	H	B	A	H	A	H	A	H	A	A	H	B	H	A	H	B	A	B	B	A	A	H	H	H	H	B	A	H	H	B	A	B	A	A	A	H	B	A	H	H	H	H	H	B	B	H	A
Bn-A01-p9254925	B	B	H	B	A	H	A	H	A	H	A	A	H	B	H	A	H	B	A	B	B	A	A	H	H	H	H	B	A	H	H	B	A	B	A	A	A	A	B	A	H	H	H	H	H	B	B	H	A
Bn-A01-p9269627	B	B	H	B	A	H	A	H	A	H	A	A	H	B	H	A	H	B	A	B	B	A	A	H	H	H	H	B	A	H	H	B	A	B	A	A	A	A	B	A	H	H	H	H	H	B	B	H	A
Bn-A01-p9259611	B	B	H	B	A	H	A	H	A	H	A	A	H	B	H	A	H	B	A	B	B	A	A	H	H	H	H	B	A	H	H	B	A	B	A	A	A	A	B	A	H	H	H	H	H	B	B	H	A
Bn-A01-p9258144	B	B	H	B	A	H	A	H	A	H	A	A	H	B	H	A	H	B	A	B	B	A	A	H	H	H	H	B	A	H	H	B	A	B	A	A	A	A	B	A	H	H	H	H	H	B	B	H	A
Bn-A01-p9260073	B	B	H	B	A	H	A	H	A	H	A	A	H	B	H	A	H	B	A	B	B	A	A	H	H	H	H	B	A	H	H	B	A	B	A	A	A	A	B	A	H	H	H	H	H	B	B	H	A
Bn-A01-p9256011	B	B	H	B	A	H	A	H	A	H	A	A	H	B	H	A	H	B	A	B	B	A	A	H	H	H	H	B	A	H	H	B	A	B	A	A	A	A	B	A	H	H	H	H	H	B	B	H	A
Bn-A01-p10105499	B	B	H	B	A	H	A	H	A	H	A	A	H	B	H	A	A	B	A	B	B	A	A	H	H	H	H	B	A	H	H	B	A	B	H	A	H	H	B	A	H	H	H	H	B	B	B	H	A
Bn-A01-p10297732	B	B	H	B	A	H	A	H	A	H	A	A	H	B	H	A	A	B	A	B	B	A	A	H	H	H	H	B	A	H	H	B	A	B	H	A	H	H	B	A	H	H	H	H	B	B	B	H	A
Bn-A01-p10427300	B	B	H	B	A	H	A	H	A	H	A	A	H	B	H	A	A	B	A	B	B	A	A	H	H	H	H	B	A	H	H	B	A	B	H	A	H	H	B	A	H	H	H	H	B	B	B	H	A
Bn-A01-p10249225	B	B	H	B	A	H	A	H	A	H	A	A	H	B	H	A	A	B	A	B	B	A	A	H	H	H	H	B	A	H	H	B	A	B	H	A	H	H	B	A	H	H	H	H	B	B	B	H	A
Bn-A01-p10250255	B	B	H	B	A	H	A	H	A	H	A	A	H	B	H	A	A	B	A	B	B	A	A	H	H	H	H	B	A	H	H	B	A	B	H	A	H	H	B	A	H	H	H	H	B	B	B	H	A
Bn-A01-p10251052	B	B	H	B	A	H	A	H	A	H	A	A	H	B	H	A	A	B	A	B	B	A	A	H	H	H	H	B	A	H	H	B	A	B	H	A	H	H	B	A	H	H	H	H	B	B	B	H	A
Bn-A01-p10285074	B	B	H	B	A	H	A	H	A	H	A	A	H	B	H	A	A	B	A	B	B	A	A	H	H	H	H	B	A	H	H	B	A	B	H	A	H	H	B	A	H	H	H	H	B	B	B	H	A
Bn-A01-p10278752	B	B	H	B	A	H	A	H	A	H	A	A	H	B	H	A	A	B	A	B	B	A	A	H	H	H	H	B	A	H	H	B	A	B	H	A	H	H	B	A	H	H	H	H	B	B	B	H	A
Bn-A01-p10426647	B	B	H	B	A	H	A	H	A	H	A	A	H	B	H	A	A	B	A	B	B	A	A	H	H	H	H	B	A	H	H	B	A	B	H	A	H	H	B	A	H	H	H	H	B	B	B	H	A
Bn-A01-p10426714	B	B	H	B	A	H	A	H	A	H	A	A	H	B	H	A	A	B	A	B	B	A	A	H	H	H	H	B	A	H	H	B	A	B	H	A	H	H	B	A	H	H	H	H	B	B	B	H	A
Bn-scaff_16217_1-p143344	B	B	H	B	A	H	A	H	A	H	A	A	H	H	H	A	A	B	A	B	B	A	A	H	H	H	H	B	A	H	H	B	A	B	H	A	H	H	B	A	H	H	H	H	B	B	B	H	A
Bn-A01-p10457944	B	B	H	B	A	H	A	H	A	H	A	A	H	H	H	A	A	B	A	B	B	A	A	H	H	H	H	B	A	H	H	B	A	B	H	A	H	H	B	A	H	H	H	H	B	B	B	H	A
Bn-A01-p10916044	H	B	H	B	A	H	A	H	A	H	A	A	H	H	H	A	A	B	A	B	B	A	A	H	H	H	H	B	A	H	H	B	A	B	H	A	H	H	B	A	H	H	H	H	B	B	B	H	A
Bn-A01-p11462315	H	B	-	B	-	H	A	H	A	H	-	-	H	H	H	A	A	B	A	B	B	A	A	-	H	H	H	B	A	H	H	B	A	B	H	-	H	H	B	A	H	H	H	H	B	B	B	H	-
Bn-A01-p11434769	H	B	H	B	H	H	A	H	A	H	A	A	H	H	H	A	A	B	A	B	B	A	A	H	H	H	H	B	A	H	H	B	A	B	H	A	H	H	B	A	H	H	H	H	B	B	B	H	A
Bn-A01-p11441851	H	B	H	B	H	H	A	H	A	H	A	A	H	H	H	A	A	B	A	B	B	A	A	H	H	H	H	B	A	H	H	B	A	B	H	A	H	H	B	A	H	H	H	H	B	B	B	H	A
Bn-A01-p11444689	H	B	H	B	H	H	A	H	A	H	A	A	H	H	H	A	A	B	A	B	B	A	A	H	H	H	H	B	A	H	H	B	A	B	H	A	H	H	B	A	H	H	H	H	B	B	B	H	A
Bn-A01-p11459295	H	B	H	B	H	H	A	H	A	H	A	A	H	H	H	A	A	B	A	B	B	A	A	H	H	H	H	B	A	H	H	B	A	B	H	A	H	H	B	A	H	H	H	H	B	B	B	H	A
Bn-A01-p11469596	H	B	H	B	H	H	A	H	A	H	A	A	H	H	H	A	A	B	A	B	B	A	A	H	H	H	H	B	A	H	H	B	A	B	H	A	H	H	B	A	H	H	H	H	B	B	B	H	A
Bn-A01-p11469992	H	B	H	B	H	H	A	H	A	H	A	A	H	H	H	A	A	B	A	B	B	A	A	H	H	H	H	B	A	H	H	B	A	B	H	A	H	H	B	A	H	H	H	H	B	B	B	H	A
Bn-A01-p11253272	H	B	H	B	H	H	A	H	A	H	A	A	H	H	H	A	A	B	A	B	B	A	A	H	H	H	H	B	A	H	H	B	A	B	H	A	H	H	B	A	H	H	H	H	B	B	B	H	A
Bn-A01-p11273927	H	B	H	B	H	H	A	H	A	H	A	A	H	H	H	A	A	B	A	B	B	A	A	H	H	H	H	B	A	H	H	B	A	B	H	A	H	H	B	A	H	H	H	H	B	B	B	H	A
Bn-A01-p11471489	H	B	H	B	H	H	A	H	A	H	A	A	H	H	H	A	A	B	A	B	B	A	A	H	H	H	H	B	A	H	H	B	A	B	H	A	H	H	B	A	H	H	H	H	B	B	B	H	A
Bn-A01-p12145148	H	B	H	B	H	H	A	H	A	H	A	A	H	A	H	A	A	B	A	B	B	A	A	H	H	H	H	B	A	H	H	B	A	B	H	A	H	H	B	A	H	H	H	H	B	B	B	H	A
Bn-A01-p12138089	H	B	H	B	H	H	A	H	A	H	A	A	H	A	H	A	A	B	A	B	B	A	A	H	H	H	H	B	A	H	H	B	A	B	H	A	H	H	B	A	H	H	H	H	B	B	B	H	A
Bn-A01-p12539479	H	B	H	B	H	H	H	H	A	H	A	A	H	A	H	A	A	B	A	B	B	A	A	H	H	H	H	B	A	H	H	B	A	B	H	A	H	H	B	A	H	H	H	H	B	B	B	H	A
Bn-A01-p12179784	H	B	H	B	H	H	H	H	A	H	A	A	H	A	H	A	A	B	A	B	B	A	A	H	H	H	H	B	A	H	H	B	A	B	H	A	H	H	B	A	H	H	H	H	B	B	B	H	A
Bn-A01-p12192020	H	B	H	B	H	H	H	H	A	H	A	A	H	A	H	A	A	B	A	B	B	A	A	H	H	H	H	B	A	H	H	B	A	B	H	A	H	H	B	A	H	H	H	H	B	B	B	H	A
Bn-A01-p12206449	H	B	H	B	H	H	H	H	A	H	A	A	H	A	H	A	A	B	A	B	B	A	A	H	H	H	H	B	A	H	H	B	A	B	H	A	H	H	B	A	H	H	H	H	B	B	B	H	A
Bn-A01-p12221698	H	B	H	B	H	H	H	H	A	H	A	A	H	A	H	A	A	B	A	B	B	A	A	H	H	H	H	B	A	H	H	B	A	B	H	A	H	H	B	A	H	H	H	H	B	B	B	H	A
Bn-A01-p12222100	H	B	H	B	H	H	H	H	A	H	A	A	H	A	H	A	A	B	A	B	B	A	A	H	H	H	H	B	A	H	H	B	A	B	H	A	H	H	B	A	H	H	H	H	B	B	B	H	A
Bn-A01-p12222728	H	B	H	B	H	H	H	H	A	H	A	A	H	A	H	A	A	B	A	B	B	A	A	H	H	H	H	B	A	H	H	B	A	B	H	A	H	H	B	A	H	H	H	H	B	B	B	H	A
Bn-A01-p12222806	H	B	H	B	H	H	H	H	A	H	A	A	H	A	H	A	A	B	A	B	B	A	A	H	H	H	H	B	A	H	H	B	A	B	H	A	H	H	B	A	H	H	H	H	B	B	B	H	A
Bn-A01-p12224872	H	B	H	B	H	H	H	H	A	H	A	A	H	A	H	A	A	B	A	B	B	A	A	H	H	H	H	B	A	H	H	B	A	B	H	A	H	H	B	A	H	H	H	H	B	B	B	H	A
Bn-A01-p12237534	H	B	H	B	H	H	H	H	A	H	A	A	H	A	H	A	A	B	A	B	B	A	A	H	H	H	H	B	A	H	H	B	A	B	H	A	H	H	B	A	H	H	H	H	B	B	B	H	A
Bn-A01-p12302708	H	B	H	B	H	H	H	H	A	H	A	A	H	A	H	A	A	B	A	B	B	A	A	H	H	H	H	B	A	H	H	B	A	B	H	A	H	H	B	A	H	H	H	H	B	B	B	H	A
Bn-A01-p12305025	H	B	H	B	H	H	H	H	A	H	A	A	H	A	H	A	A	B	A	B	B	A	A	H	H	H	H	B	A	H	H	B	A	B	H	A	H	H	B	A	H	H	H	H	B	B	B	H	A
Bn-A01-p12306195	H	B	H	B	H	H	H	H	A	H	A	A	H	A	H	A	A	B	A	B	B	A	A	H	H	H	H	B	A	H	H	B	A	B	H	A	H	H	B	A	H	H	H	H	B	B	B	H	A
Bn-A01-p12308897	H	B	H	B	H	H	H	H	A	H	A	A	H	A	H	A	A	B	A	B	B	A	A	H	H	H	H	B	A	H	H	B	A	B	H	A	H	H	B	A	H	H	H	H	B	B	B	H	A
Bn-A01-p12309767	H	B	H	B	H	H	H	H	A	H	A	A	H	A	H	A	A	B	A	B	B	A	A	H	H	H	H	B	A	H	H	B	A	B	H	A	H	H	B	A	H	H	H	H	B	B	B	H	A
Bn-A01-p12314813	H	B	H	B	H	H	H	H	A	H	A	A	H	A	H	A	A	B	A	B	B	A	A	H	H	H	H	B	A	H	H	B	A	B	H	A	H	H	B	A	H	H	H	H	B	B	B	H	A
Bn-A01-p12350104	H	B	H	B	H	H	H	H	A	H	A	A	H	A	H	A	A	B	A	B	B	A	A	H	H	H	H	B	A	H	H	B	A	B	H	A	H	H	B	A	H	H	H	H	B	B	B	H	A
Bn-A01-p12352518	H	B	H	B	H	H	H	H	A	H	A	A	H	A	H	A	A	B	A	B	B	A	A	H	H	H	H	B	A	H	H	B	A	B	H	A	H	H	B	A	H	H	H	H	B	B	B	H	A
Bn-A01-p12380936	H	B	H	B	H	H	H	H	A	H	A	A	H	A	H	A	A	B	A	B	B	A	A	H	H	H	H	B	A	H	H	B	A	B	H	A	H	H	B	A	H	H	H	H	B	B	B	H	A
Bn-A01-p12387882	H	B	H	B	H	H	H	H	A	H	A	A	H	A	H	A	A	B	A	B	B	A	A	H	H	H	H	B	A	H	H	B	A	B	H	A	H	H	B	A	H	H	H	H	B	B	B	H	A
Bn-A01-p12391243	H	B	H	B	H	H	H	H	A	H	A	A	H	A	H	A	A	B	A	B	B	A	A	H	H	H	H	B	A	H	H	B	A	B	H	A	H	H	B	A	H	H	H	H	B	B	B	H	A
Bn-A01-p12399796	H	B	H	B	H	H	H	H	A	H	A	A	H	A	H	A	A	B	A	B	B	A	A	H	H	H	H	B	A	H	H	B	A	B	H	A	H	H	B	A	H	H	H	H	B	B	B	H	A
Bn-A01-p12400477	H	B	H	B	H	H	H	H	A	H	A	A	H	A	H	A	A	B	A	B	B	A	A	H	H	H	H	B	A	H	H	B	A	B	H	A	H	H	B	A	H	H	H	H	B	B	B	H	A
Bn-A01-p12456089	H	B	H	B	H	H	H	H	A	H	A	A	H	A	H	A	A	B	A	B	B	A	A	H	H	H	H	B	A	H	H	B	A	B	H	A	H	H	B	A	H	H	H	H	B	B	B	H	A
Bn-A01-p12484368	H	B	H	B	H	H	H	H	A	H	A	A	H	A	H	A	A	B	A	B	B	A	A	H	H	H	H	B	A	H	H	B	A	B	H	A	H	H	B	A	H	H	H	H	B	B	B	H	A
Bn-A01-p12454306	H	B	H	B	H	H	H	H	A	H	A	A	H	A	H	A	A	B	A	B	B	A	A	H	H	H	H	B	A	H	H	B	A	B	H	A	H	H	B	A	H	H	H	H	B	B	B	H	A
Bn-A01-p12510328	H	B	H	B	H	H	H	H	A	H	A	A	H	A	H	A	A	B	A	B	B	A	A	H	H	H	H	B	A	H	H	B	A	B	H	A	H	H	B	A	H	H	H	H	B	B	B	H	A
Bn-A01-p12516944	H	B	H	B	H	H	H	H	A	H	A	A	H	A	H	A	A	B	A	B	B	A	A	H	H	H	H	B	A	H	H	B	A	B	H	A	H	H	B	A	H	H	H	H	B	B	B	H	A
Bn-A01-p12522369	H	B	H	B	H	H	H	H	A	H	A	A	H	A	H	A	A	B	A	B	B	A	A	H	H	H	H	B	A	H	H	B	A	B	H	A	H	H	B	A	H	H	H	H	B	B	B	H	A
Bn-A01-p12533991	H	B	H	B	H	H	H	H	A	H	A	A	H	A	H	A	A	B	A	B	B	A	A	H	H	H	H	B	A	H	H	B	A	B	H	A	H	H	B	A	H	H	H	H	B	B	B	H	A
Bn-A01-p12535612	H	B	H	B	H	H	H	H	A	H	A	A	H	A	H	A	A	B	A	B	B	A	A	H	H	H	H	B	A	H	H	B	A	B	H	A	H	H	B	A	H	H	H	H	B	B	B	H	A
Bn-A01-p12539655	H	B	H	B	H	H	H	H	A	H	A	A	H	A	H	A	A	B	A	B	B	A	A	H	H	H	H	B	A	H	H	B	A	B	H	A	H	H	B	A	H	H	H	H	B	B	B	H	A
Bn-A01-p12539953	H	B	H	B	H	H	H	H	A	H	-	A	H	A	H	A	A	B	A	B	B	A	A	H	H	H	H	B	A	H	H	B	A	B	H	A	H	H	B	A	H	H	H	H	B	B	B	H	A
Bn-A01-p12543678	H	B	H	B	H	H	H	H	A	H	A	A	H	A	H	A	A	B	A	B	B	A	A	H	H	H	H	B	A	H	H	B	A	B	H	A	H	H	B	A	H	H	H	H	B	B	B	H	A
Bn-A01-p12544054	H	B	H	B	H	H	H	H	A	H	A	A	H	A	H	A	A	B	A	B	B	A	A	H	H	H	H	B	A	H	H	B	A	B	H	A	H	H	B	A	H	H	H	H	B	B	B	H	A
Bn-Scaffold003507-p142	H	B	H	B	H	H	H	H	A	H	A	A	H	A	H	A	A	B	A	B	B	A	A	H	H	H	H	B	A	H	H	B	A	B	H	A	H	H	B	A	H	H	H	H	B	B	B	H	A
Bn-A01-p12257699	H	B	H	B	H	H	H	H	A	H	A	A	H	A	H	A	A	B	A	B	B	A	A	H	H	H	H	B	A	H	H	B	A	B	H	A	H	H	B	A	H	H	H	-	B	B	B	H	A
Bn-A01-p12535269	H	B	H	B	H	H	H	H	A	H	A	A	H	A	H	A	A	B	A	B	B	A	A	H	H	H	H	B	A	H	H	B	A	B	H	A	H	H	B	A	H	H	H	H	B	B	B	H	A
Bn-A01-p14943499	H	B	H	B	H	H	H	H	A	H	A	A	H	A	H	A	A	B	A	B	B	A	A	H	H	H	H	B	A	H	H	B	A	B	H	A	H	H	B	A	H	H	H	-	B	H	B	H	A
Bn-A01-p14960233	H	B	H	B	H	H	H	H	A	H	A	A	H	A	H	A	A	B	A	B	B	A	A	H	H	H	H	B	A	H	H	B	A	B	H	A	H	H	B	A	H	H	H	H	B	H	B	H	A
Bn-A01-p14865565	H	B	H	B	H	H	H	H	A	H	A	A	H	A	H	A	A	B	A	B	B	A	A	H	H	H	H	B	A	H	H	B	A	B	H	A	H	H	B	A	H	H	H	H	B	H	B	H	A
Bn-A01-p15402291	H	B	H	B	H	H	H	H	A	H	A	A	H	A	H	A	A	B	A	B	B	A	A	H	H	H	H	B	A	H	H	B	A	B	H	A	H	H	B	A	H	H	H	H	B	H	B	H	A
Bn-A01-p15517260	H	B	H	B	H	H	H	H	A	H	A	A	H	A	H	A	A	B	A	B	B	A	A	H	H	H	H	B	A	H	H	B	A	B	H	A	H	H	B	A	H	H	H	H	B	H	B	H	A
Bn-A01-p12672899	H	B	H	B	H	H	H	H	A	H	A	A	H	A	H	A	A	B	A	B	B	A	A	H	H	H	H	B	A	H	H	B	A	B	H	A	H	H	B	A	H	H	H	H	B	H	B	H	A
Bn-Scaffold000300-p15526	H	B	H	B	H	H	H	H	A	H	A	A	H	A	H	A	A	B	A	B	B	A	A	H	H	H	H	B	A	H	H	B	A	B	H	A	H	H	B	A	H	H	H	-	B	H	B	H	A
Bn-A01-p12593173	H	B	H	B	H	H	H	H	A	H	A	A	H	A	H	A	A	B	A	B	B	A	A	H	H	H	H	B	A	H	H	B	A	B	H	A	H	H	B	A	H	H	H	H	B	H	B	H	A
Bn-A01-p12622123	H	B	H	B	H	H	H	H	A	H	A	A	H	A	H	A	A	B	A	B	B	A	A	H	H	H	H	B	A	H	H	B	A	B	H	A	H	H	B	A	H	H	H	H	B	H	B	H	A
Bn-A01-p12625892	H	B	H	B	H	H	H	H	A	H	A	A	H	A	H	A	A	B	A	B	B	A	A	H	H	H	H	B	A	H	H	B	A	B	H	A	H	H	B	A	H	H	H	H	B	H	B	H	A
Bn-A01-p12665045	H	B	H	B	H	H	H	H	A	H	A	A	H	A	H	A	A	B	A	B	B	A	A	H	H	H	H	B	A	H	H	B	A	B	H	A	H	H	B	A	H	H	H	H	B	H	B	H	A
Bn-A01-p12665250	H	B	H	B	H	H	H	H	A	H	A	A	H	A	H	A	A	B	A	B	B	A	A	H	H	H	H	B	A	H	H	B	A	B	H	A	H	H	B	A	H	H	H	H	B	H	B	H	A
Bn-Scaffold000300-p20118	H	B	H	B	H	H	H	H	A	H	A	A	H	A	H	A	A	B	A	B	B	A	A	H	H	H	H	B	A	H	H	B	A	B	H	A	H	H	B	A	H	H	H	H	B	H	B	H	A
Bn-Scaffold000300-p29536	H	B	H	B	H	H	H	H	A	H	A	A	H	A	H	A	A	B	A	B	B	A	A	H	H	H	H	B	A	H	H	B	A	B	H	A	H	H	B	A	H	H	H	H	B	H	B	H	A
Bn-A01-p12734805	H	B	H	B	H	H	H	H	A	H	A	A	H	A	H	A	A	B	A	B	B	A	A	H	H	H	H	B	A	H	H	B	A	B	H	A	H	H	B	A	H	H	H	H	B	H	B	H	A
Bn-A01-p12774270	H	B	H	B	H	H	H	H	A	H	A	A	H	A	H	A	A	B	A	B	B	A	A	H	H	H	H	B	A	H	H	B	A	B	H	A	H	H	B	A	H	H	H	H	B	H	B	H	A
Bn-scaff_20250_1-p424693	H	B	H	B	H	H	H	H	A	H	A	A	H	A	H	A	A	B	A	B	B	A	A	H	H	H	H	B	A	H	H	B	A	B	H	A	H	H	B	A	H	H	H	H	B	H	B	H	A
Bn-A01-p15865197	H	B	H	B	H	H	H	H	A	H	A	A	H	A	H	A	A	B	A	B	B	A	A	H	H	H	H	B	A	H	H	B	A	B	H	A	H	H	B	A	H	H	H	H	B	H	B	H	A
Bn-Scaffold000253-p27839	H	B	H	B	H	H	H	H	A	H	A	A	H	A	H	A	A	B	A	B	B	A	A	H	H	H	H	B	A	H	H	B	A	B	H	A	H	H	B	A	H	H	H	H	B	H	B	H	A
Bn-A01-p12823550	H	B	H	B	H	H	H	H	A	H	A	A	H	A	H	A	A	B	A	B	B	A	A	H	H	H	H	B	A	H	H	B	A	B	H	A	H	H	B	A	H	H	H	H	B	H	B	H	A
Bn-A01-p15468033	H	B	H	B	H	H	H	H	A	H	A	A	H	A	H	A	A	B	A	B	B	A	A	H	H	H	H	B	A	H	H	B	A	B	H	A	H	H	B	A	H	H	H	H	B	H	B	H	A
Bn-A01-p15441407	H	B	H	B	H	H	H	H	A	H	A	A	H	A	H	A	A	B	A	B	B	A	A	H	H	H	H	B	A	H	H	B	A	B	H	A	H	H	B	A	H	H	H	H	B	H	B	H	A
Bn-A01-p15432406	H	B	H	B	H	H	H	H	A	H	A	A	H	A	H	A	A	B	A	B	B	A	A	H	H	H	H	B	A	H	H	B	A	B	H	A	H	H	B	A	H	H	H	H	B	H	B	H	A
Bn-A01-p15494260	H	B	H	B	H	H	H	H	A	H	A	A	H	A	H	A	A	B	A	B	B	A	A	H	H	H	H	B	A	H	H	B	A	B	H	A	H	H	B	A	H	H	H	H	B	H	B	H	A
Bn-A01-p15494469	H	B	H	B	H	H	H	H	A	H	A	A	H	A	H	A	A	B	A	B	B	A	A	H	H	H	H	B	A	H	H	B	A	B	H	A	H	H	B	A	H	H	H	H	B	H	B	H	A
Bn-A01-p15496639	H	B	H	B	H	H	H	H	A	H	A	A	H	A	H	A	A	B	A	B	B	A	A	H	H	H	H	B	A	H	H	B	A	B	H	A	H	H	B	A	H	H	H	H	B	H	B	H	A
Bn-A01-p15496772	H	B	H	B	H	H	H	H	A	H	A	A	H	A	H	A	A	B	A	B	B	A	A	H	H	H	H	B	A	H	H	B	A	B	H	A	H	H	B	A	H	H	H	H	B	H	B	H	A
Bn-A01-p15497190	H	B	H	B	H	H	H	H	A	H	A	A	H	A	H	A	A	B	A	B	B	A	A	H	H	H	H	B	A	H	H	B	A	B	H	A	H	H	B	A	H	H	H	H	B	H	B	H	A
Bn-A01-p15502589	H	B	H	B	H	H	H	H	A	H	A	A	H	A	H	A	A	B	A	B	B	A	A	H	H	H	H	B	A	H	H	B	A	B	H	A	H	H	B	A	H	H	H	H	B	H	B	H	A
Bn-A01-p15568028	H	B	H	B	H	H	H	H	A	H	A	A	H	A	H	A	A	B	A	B	B	A	A	H	H	H	H	B	A	H	H	B	A	B	H	A	H	H	B	A	H	H	H	H	B	H	B	H	A
Bn-A01-p14859839	H	B	H	B	H	H	H	H	A	H	A	A	H	A	H	A	A	B	A	B	B	A	A	H	H	H	H	B	A	H	H	B	A	B	H	A	H	H	B	A	H	H	H	H	B	H	B	H	A
Bn-A01-p14901403	H	B	H	B	H	H	H	H	A	H	A	A	H	A	H	A	A	B	A	B	B	A	A	H	H	H	H	B	A	H	H	B	A	B	H	A	H	H	B	A	H	H	H	H	B	H	B	H	A
Bn-A01-p14905298	H	B	H	B	H	H	H	H	A	H	A	A	H	A	H	A	A	B	A	B	B	A	A	H	H	H	H	B	A	H	H	B	A	B	H	A	H	H	B	A	H	H	H	H	B	H	B	H	A
Bn-A01-p14906494	H	B	H	B	H	H	H	H	A	H	A	A	H	A	H	A	A	B	A	B	B	A	A	H	H	H	H	B	A	H	H	B	A	B	H	A	H	H	B	A	H	H	H	H	B	H	B	H	A
Bn-A01-p14914475	H	B	H	B	H	H	H	H	A	H	A	A	H	A	H	A	A	B	A	B	B	A	A	H	H	H	H	B	A	H	H	B	A	B	H	A	H	H	B	A	H	H	H	H	B	H	B	H	A
Bn-A01-p14917697	H	B	H	B	H	H	H	H	A	H	A	A	H	A	H	A	A	B	A	B	B	A	A	H	H	H	H	B	A	H	H	B	A	B	H	A	H	H	B	A	H	H	H	H	B	H	B	H	A
Bn-A01-p14942681	H	B	H	B	H	H	H	H	A	H	A	A	H	A	H	A	A	B	A	B	B	A	A	H	H	H	H	B	A	H	H	B	A	B	H	A	H	H	B	A	H	H	H	H	B	H	B	H	A
Bn-A01-p14948237	H	B	H	B	H	H	H	H	A	H	A	A	H	A	H	A	A	B	A	B	B	A	A	H	H	H	H	B	A	H	H	B	A	B	H	A	H	H	B	A	H	H	H	H	B	H	B	H	A
Bn-A01-p14948379	H	B	H	B	H	H	H	H	A	H	A	A	H	A	H	A	A	B	A	B	B	A	A	H	H	H	H	B	A	H	H	B	A	B	H	A	H	H	B	A	H	H	H	H	B	H	B	H	A
Bn-A01-p14948614	H	B	H	B	H	H	H	H	A	H	A	A	H	A	H	A	A	B	A	B	B	A	A	H	H	H	H	B	A	H	H	B	A	B	H	A	H	H	B	A	H	H	H	H	B	H	B	H	A
Bn-A01-p14948748	H	B	H	B	H	H	H	H	A	H	A	A	H	A	H	A	A	B	A	B	B	A	A	H	H	H	H	B	A	H	H	B	A	B	H	A	H	H	B	A	H	H	H	H	B	H	B	H	A
Bn-A01-p14949030	H	B	H	B	H	H	H	H	A	H	A	A	H	A	H	A	A	B	A	B	B	A	A	H	H	H	H	B	A	H	H	B	A	B	H	A	H	H	B	A	H	H	H	H	B	H	B	H	A
Bn-A01-p14949121	H	B	H	B	H	H	H	H	A	H	A	A	H	A	H	A	A	B	A	B	B	A	A	H	H	H	H	B	A	H	H	B	A	B	H	A	H	H	B	A	H	H	H	H	B	H	B	H	A
Bn-A01-p14949256	H	B	H	B	H	H	H	H	A	H	A	A	H	A	H	A	A	B	A	B	B	A	A	H	H	H	H	B	A	H	H	B	A	B	H	A	H	H	B	A	H	H	H	H	B	H	B	H	A
Bn-A01-p14955594	H	B	H	B	H	H	H	H	A	H	A	A	H	A	H	A	A	B	A	B	B	A	A	H	H	H	H	B	A	H	H	B	A	B	H	A	H	H	B	A	H	H	H	H	B	H	B	H	A
Bn-A01-p14959478	H	B	H	B	H	H	H	H	A	H	A	A	H	A	H	A	A	B	A	B	B	A	A	H	H	H	H	B	A	H	H	B	A	B	H	A	H	H	B	A	H	H	H	H	B	H	B	H	A
Bn-A01-p14802709	H	B	H	B	H	H	H	H	A	H	A	A	H	A	H	A	A	B	A	B	B	A	A	H	H	H	H	B	A	H	H	B	A	B	H	A	H	H	B	A	H	H	H	H	B	H	B	H	A
Bn-A01-p16086381	H	B	H	B	H	A	H	H	A	H	A	A	H	A	H	A	A	B	A	B	B	A	A	H	H	H	H	B	A	H	H	B	A	B	H	A	H	H	B	A	H	H	H	H	B	H	B	H	A
Bn-A01-p16088721	H	B	H	B	H	A	H	H	A	H	A	A	H	A	H	A	A	B	A	B	B	A	A	H	H	H	H	B	A	H	H	B	A	B	H	A	H	H	B	A	H	H	H	H	B	H	B	H	A
Bn-A01-p16093558	H	B	H	B	H	A	H	H	A	H	A	A	H	A	H	A	A	B	A	B	B	A	A	H	H	H	H	B	A	H	H	B	A	B	H	A	H	H	B	A	H	H	H	H	B	H	B	H	A
Bn-A01-p16094037	H	B	H	B	H	A	H	H	A	H	A	A	H	A	H	A	A	B	A	B	B	A	A	H	H	H	H	B	A	H	H	B	A	B	H	A	H	H	B	A	H	H	H	H	B	H	B	H	A
Bn-A01-p16103425	H	B	H	B	H	A	H	H	A	H	A	A	H	A	H	A	A	B	A	B	B	A	A	H	H	H	H	B	A	H	H	B	A	B	H	A	H	H	B	A	H	H	H	H	B	H	B	H	A
Bn-A01-p16106314	H	B	H	B	H	A	H	H	A	H	A	A	H	A	H	A	A	B	A	B	B	A	A	H	H	H	H	B	A	H	H	B	A	B	H	A	H	H	B	A	H	H	H	H	B	H	B	H	A
Bn-A01-p16106372	H	B	H	B	H	A	H	H	A	H	A	A	H	A	H	A	A	B	A	B	B	A	A	H	H	H	H	B	A	H	H	B	A	B	H	A	H	H	B	A	H	H	H	H	B	H	B	H	A
Bn-A01-p16111263	H	B	H	B	H	A	H	H	A	H	A	A	H	A	H	A	A	B	A	B	B	A	A	H	H	H	H	B	A	H	H	B	A	B	H	A	H	H	B	A	H	H	H	H	B	H	B	H	A
Bn-A01-p16121664	H	B	H	B	H	A	H	H	A	H	A	A	H	A	H	A	A	B	A	B	B	A	A	H	H	H	H	B	A	H	H	B	A	B	H	A	H	H	B	A	H	H	H	H	B	H	B	H	A
Bn-A01-p16122923	H	B	H	B	H	A	H	H	A	H	A	A	H	A	H	A	A	B	A	B	B	A	A	H	H	H	H	B	A	H	H	B	A	B	H	A	H	H	B	A	H	H	H	H	B	H	B	H	A
Bn-A01-p16128165	H	B	H	B	H	A	H	H	A	H	A	A	H	A	H	A	A	B	A	B	B	A	A	H	H	H	H	B	A	H	H	B	A	B	H	A	H	H	B	A	H	H	H	H	B	H	B	H	A
Bn-A01-p16128458	H	B	H	B	H	A	H	H	A	H	A	A	H	A	H	A	A	B	A	B	B	A	A	H	H	H	H	B	A	H	H	B	A	B	H	A	H	H	B	A	H	H	H	H	B	H	B	H	A
Bn-A01-p16134540	H	B	H	B	H	A	H	H	A	H	A	A	H	A	H	A	A	B	A	B	B	A	A	H	H	H	H	B	A	H	H	B	A	B	H	A	H	H	B	A	H	H	H	H	B	H	B	H	A
Bn-A01-p16134838	H	B	H	B	H	A	H	H	A	H	A	A	H	A	H	A	A	B	A	B	B	A	A	H	H	H	H	B	A	H	H	B	A	B	H	A	H	H	B	A	H	H	H	H	B	H	B	H	A
Bn-A01-p16135094	H	B	H	B	H	A	H	H	A	H	A	A	H	A	H	A	A	B	A	B	B	A	A	H	H	H	H	B	A	H	H	B	A	B	H	A	H	H	B	A	H	H	H	H	B	H	B	H	A
Bn-A01-p16135537	H	B	H	B	H	A	H	H	A	H	A	A	H	A	H	A	A	B	A	B	B	A	A	H	H	H	H	B	A	H	H	B	A	B	H	A	H	H	B	A	H	H	H	H	B	H	B	H	A
Bn-A01-p16138308	H	B	H	B	H	A	H	H	A	H	A	A	H	A	H	A	A	B	A	B	B	A	A	H	H	H	H	B	A	H	H	B	A	B	H	A	H	H	B	A	H	H	H	H	B	H	B	H	A
Bn-A01-p16142196	H	B	H	B	H	A	H	H	A	H	A	A	H	A	H	A	A	B	A	B	B	A	A	H	H	H	H	B	A	H	H	B	A	B	H	A	H	H	B	A	H	H	H	H	B	H	B	H	A
Bn-A01-p16150568	H	B	H	B	H	A	H	H	A	H	A	A	H	A	H	A	A	B	A	B	B	A	A	H	H	H	H	B	A	H	H	B	A	B	H	A	H	H	B	A	H	H	H	H	B	H	B	H	A
Bn-A01-p16173770	H	B	H	B	H	A	H	H	A	H	A	A	H	A	H	A	A	B	A	B	B	A	A	H	H	H	H	B	A	H	H	B	A	B	H	A	H	H	B	A	H	H	H	H	B	H	B	H	A
Bn-A01-p16174042	H	B	H	B	H	A	H	H	A	H	A	A	H	A	H	A	A	B	A	B	B	A	A	H	H	H	H	B	A	H	H	B	A	B	H	A	H	H	B	A	H	H	H	H	B	H	B	H	A
Bn-A01-p16175909	H	B	H	B	H	A	H	H	A	H	A	A	H	A	H	A	A	B	A	B	B	A	A	H	H	H	H	B	A	H	H	B	A	B	H	A	H	H	B	A	H	H	H	H	B	H	B	H	A
Bn-A01-p16200217	H	B	H	B	H	A	H	H	A	H	A	A	H	A	H	A	A	B	A	B	B	A	A	H	H	H	H	B	A	H	H	B	A	B	H	A	H	H	B	A	H	H	H	H	B	H	B	H	A
Bn-A01-p16217917	H	B	H	B	H	A	H	H	A	H	A	A	H	A	H	A	A	B	A	B	B	A	A	H	H	H	H	B	A	H	H	B	A	B	H	A	H	H	B	A	H	H	H	H	B	H	B	H	A
Bn-A01-p16221475	H	B	H	B	H	A	H	H	A	H	A	A	H	A	H	A	A	B	A	B	B	A	A	H	H	H	H	B	A	H	H	B	A	B	H	A	H	H	B	A	H	H	H	H	B	H	B	H	A
Bn-A01-p16221732	H	B	H	B	H	A	H	H	A	H	A	A	H	A	H	A	A	B	A	B	B	A	A	H	H	H	H	B	A	H	H	B	A	B	H	A	H	H	B	A	H	H	H	H	B	H	B	H	A
Bn-A01-p16222086	H	B	H	B	H	A	H	H	A	H	A	A	H	A	H	A	A	B	A	B	B	A	A	H	H	H	H	B	A	H	H	B	A	B	H	A	H	H	B	A	H	H	H	H	B	H	B	H	A
Bn-A01-p16222098	H	B	H	B	H	A	H	H	A	H	A	A	H	A	H	A	A	B	A	B	B	A	A	H	H	H	H	B	A	H	H	B	A	B	H	A	H	H	B	A	H	H	H	H	B	H	B	H	A
Bn-A01-p16222167	H	B	H	B	H	A	H	H	A	H	A	A	H	A	H	A	A	B	A	B	B	A	A	H	H	H	H	B	A	H	H	B	A	B	H	A	H	H	B	A	H	H	H	H	B	H	B	H	A
Bn-A01-p16222479	H	B	H	B	H	A	H	H	A	H	A	A	H	A	H	A	A	B	A	B	B	A	A	H	H	H	H	B	A	H	H	B	A	B	H	A	H	H	B	A	H	H	H	H	B	H	B	H	A
Bn-A01-p16233062	H	B	H	B	H	A	H	H	A	H	A	A	H	A	H	A	A	B	A	B	B	A	A	H	H	H	H	B	A	H	H	B	A	B	H	A	H	H	B	A	H	H	H	H	B	H	B	H	A
Bn-A01-p16253463	H	B	H	B	H	A	H	H	A	H	A	A	H	A	H	A	A	B	A	B	B	A	A	H	H	H	H	B	A	H	H	B	A	B	H	A	H	H	B	A	H	H	H	H	B	H	B	H	A
Bn-A01-p16276961	H	B	H	B	H	A	H	H	A	H	A	A	H	A	H	A	A	B	A	B	B	A	A	H	H	H	H	B	A	H	H	B	A	B	H	A	H	H	B	A	H	H	H	H	B	H	B	H	A
Bn-A01-p16331424	H	B	H	B	H	A	H	H	A	H	A	A	H	A	H	A	A	B	A	B	B	A	A	H	H	H	H	B	A	H	H	B	A	B	H	A	H	H	B	A	H	H	H	H	B	H	B	H	A
Bn-A01-p16343556	H	B	H	B	H	A	H	H	A	H	A	A	H	A	H	A	A	B	A	B	B	A	A	H	H	H	H	B	A	H	H	B	A	B	H	A	H	H	B	A	H	H	H	H	B	H	B	H	A
Bn-A01-p16358989	H	B	H	B	H	A	H	H	A	H	A	A	H	A	H	A	A	B	A	B	B	A	A	H	H	H	H	B	A	H	H	B	A	B	H	A	H	H	B	A	H	H	H	H	B	H	B	H	A
Bn-A01-p16374068	H	B	H	B	H	A	H	H	A	H	A	A	H	A	H	A	A	B	A	B	B	A	A	H	H	H	H	B	A	H	H	B	A	B	H	A	H	H	B	A	H	H	H	H	B	H	B	H	A
Bn-A01-p16380496	H	B	H	B	H	A	H	H	A	H	A	A	H	A	H	A	A	B	A	B	B	A	A	H	H	H	H	B	A	H	H	B	A	B	H	A	H	H	B	A	H	H	H	H	B	H	B	H	A
Bn-A01-p16389291	H	B	H	B	H	A	H	H	A	H	A	A	H	A	H	A	A	B	A	B	B	A	A	H	H	H	H	B	A	H	H	B	A	B	H	A	H	H	B	A	H	H	H	H	B	H	B	H	A
Bn-A01-p16396926	H	B	H	B	H	A	H	H	A	H	A	A	H	A	H	A	A	B	A	B	B	A	A	H	H	H	H	B	A	H	H	B	A	B	H	A	H	H	B	A	H	H	H	H	B	H	B	H	A
Bn-A01-p16461540	H	B	H	B	H	A	H	H	A	H	A	A	H	A	H	A	A	B	A	B	B	A	A	H	H	H	H	B	A	H	H	B	A	B	H	A	H	H	B	A	H	H	H	H	B	H	B	H	A
Bn-A01-p16454615	H	B	H	B	H	A	H	H	A	H	A	A	H	A	H	A	A	B	A	B	B	A	A	H	H	H	H	B	A	H	H	B	A	B	H	A	H	H	B	A	H	H	H	H	B	H	B	H	A
Bn-A01-p16461639	H	B	H	B	H	A	H	H	A	H	A	A	H	A	H	A	A	B	A	B	B	A	A	H	H	H	H	B	A	H	H	B	A	B	H	A	H	H	B	A	H	H	H	H	B	H	B	H	A
Bn-A01-p16749951	H	B	H	B	H	A	H	H	A	H	A	A	H	A	H	A	A	B	A	B	B	A	A	H	A	H	H	B	A	H	H	B	A	B	H	A	H	H	B	A	H	H	H	H	B	H	B	H	A
Bn-A01-p16749946	H	B	H	B	H	A	H	H	A	H	A	A	H	A	H	A	A	B	A	B	B	A	A	H	A	H	H	B	A	H	H	B	A	B	H	A	H	H	B	A	H	H	H	H	B	H	B	H	A
Bn-A01-p16951655	H	B	H	B	H	A	H	H	A	H	A	A	H	A	H	A	A	B	A	H	B	A	A	H	A	H	H	B	A	H	H	B	A	B	H	A	H	H	B	A	H	H	H	H	B	H	B	H	A
Bn-A01-p16943370	H	B	H	B	H	A	H	H	A	H	A	A	H	A	H	A	A	B	A	H	B	A	A	H	A	H	H	B	A	H	H	B	A	B	H	A	H	H	B	A	H	H	H	H	B	H	B	H	A
Bn-A01-p16893578	H	B	H	B	H	A	H	H	A	H	A	A	H	A	H	A	A	B	A	B	B	A	A	H	A	H	H	B	A	H	H	B	A	B	H	A	H	H	B	A	H	H	H	H	B	H	B	H	A
Bn-A01-p16926592	H	B	H	B	H	A	H	H	A	H	A	A	H	A	H	A	A	B	A	B	B	A	A	H	A	H	H	B	A	H	H	B	A	B	H	A	H	H	B	A	H	H	H	H	B	H	B	H	A
Bn-Scaffold000508-p6116	H	B	H	B	H	A	H	H	A	H	A	A	H	A	H	A	A	B	A	B	B	A	A	H	A	H	H	B	A	H	H	B	A	B	H	A	H	H	B	A	H	H	H	H	B	H	B	H	A
Bn-A01-p16529313	H	B	H	B	H	A	H	H	A	H	A	A	H	A	H	A	A	B	A	B	B	A	A	H	A	H	H	B	A	H	H	B	A	B	H	A	H	H	B	A	H	H	H	H	B	H	B	H	A
Bn-A01-p16537769	H	B	H	B	H	A	H	H	A	H	A	A	H	A	H	A	A	B	A	B	B	A	A	H	A	H	H	B	A	H	H	B	A	B	H	A	H	H	B	A	H	H	H	H	B	H	B	H	A
Bn-A01-p16537792	H	B	H	B	H	A	H	H	A	H	A	A	H	A	H	A	A	B	A	B	B	A	A	H	A	H	H	B	A	H	H	B	A	B	H	A	H	H	B	A	H	H	H	H	B	H	B	H	A
Bn-A01-p16646241	H	B	H	B	H	A	H	H	A	H	A	A	H	A	H	A	A	B	A	B	B	A	A	H	A	H	H	B	A	H	H	B	A	B	H	A	H	H	B	A	H	H	H	H	B	H	B	H	A
Bn-A01-p16705936	H	B	H	B	H	A	H	H	A	H	A	A	H	A	H	A	A	B	A	B	B	A	A	H	A	H	H	B	A	H	H	B	A	B	H	A	H	H	B	A	H	H	H	H	B	H	B	H	A
Bn-A01-p16711121	H	B	H	B	H	A	H	H	A	H	A	A	H	A	H	A	A	B	A	B	B	A	A	H	A	H	H	B	A	H	H	B	A	B	H	A	H	H	B	A	H	H	H	H	B	H	B	H	A
Bn-A01-p16715637	H	B	H	B	H	A	H	H	A	H	A	A	H	A	H	A	A	B	A	B	B	A	A	H	A	H	H	B	A	H	H	B	A	B	H	A	H	H	B	A	H	H	H	H	B	H	B	H	A
Bn-Scaffold000582-p3247	H	B	H	B	H	A	H	H	A	H	A	A	H	A	H	A	A	B	A	B	B	A	A	H	A	H	H	B	A	H	H	B	A	B	H	A	H	H	B	A	H	H	H	H	B	H	B	H	A
Bn-scaff_20452_1-p389529	H	B	H	B	H	A	H	H	A	H	A	A	H	A	H	A	A	B	A	B	B	A	A	H	A	H	H	B	A	H	H	B	A	B	H	A	H	H	B	A	H	H	H	H	B	H	B	H	A
Bn-A01-p16455409	H	B	H	B	H	A	H	H	A	H	A	A	H	A	H	A	A	B	A	B	B	A	A	H	H	H	H	B	A	H	H	B	A	B	H	A	H	H	B	A	H	H	H	H	B	H	B	H	A
Bn-A01-p16229096	H	B	H	B	H	A	H	H	A	H	A	A	H	A	H	A	A	B	A	B	B	A	A	H	H	H	H	B	A	H	H	B	A	B	H	A	H	H	B	A	H	H	H	H	B	H	B	H	A
Bn-A01-p16669142	H	B	H	B	H	A	H	H	A	H	A	A	H	A	H	A	A	B	A	B	B	A	A	H	A	H	H	B	A	H	H	B	A	B	H	A	H	H	B	A	H	H	H	H	B	H	B	H	A
Bn-A01-p16720365	H	B	H	B	H	A	H	H	A	H	A	A	H	A	H	A	A	B	A	B	B	A	A	H	A	H	H	B	A	H	H	B	A	B	H	A	H	H	B	A	H	H	H	H	B	H	B	H	A
Bn-A01-p16717957	H	B	H	B	H	A	H	H	A	H	A	A	H	A	H	A	A	B	A	B	B	A	A	H	A	H	H	B	A	H	H	B	A	B	H	A	H	H	B	A	H	H	H	H	B	H	B	H	A
Bn-A01-p16935031	H	B	H	B	H	A	H	H	A	H	A	A	H	A	H	A	A	B	A	B	B	A	A	H	A	H	H	B	A	H	H	B	A	B	H	A	H	H	B	A	H	H	H	-	B	H	B	H	A
Bn-A01-p17315519	H	B	H	B	H	A	H	H	A	H	A	A	H	A	H	A	A	B	A	H	B	A	A	H	A	H	H	B	A	H	H	B	A	B	H	A	H	H	B	A	H	H	H	H	B	H	B	H	A
Bn-A01-p17081120	H	B	H	B	H	A	H	H	A	H	A	A	H	A	H	A	A	B	A	H	B	A	A	H	A	H	H	B	A	H	H	B	A	B	H	A	H	H	B	A	H	H	H	H	B	H	B	H	A
Bn-A01-p17104282	H	B	H	B	H	A	H	H	A	H	A	A	H	A	H	A	A	B	A	H	B	A	A	H	A	H	H	B	A	H	H	B	A	B	H	A	H	H	B	A	H	H	H	H	B	H	B	H	A
Bn-A01-p17105194	H	B	H	B	H	A	H	H	A	H	A	A	H	A	H	A	A	B	A	H	B	A	A	H	A	H	H	B	A	H	H	B	A	B	H	A	H	H	B	A	H	H	H	H	B	H	B	H	A
Bn-A01-p17105372	H	B	H	B	H	A	H	H	A	H	A	A	H	A	H	A	A	B	A	H	B	A	A	H	A	H	H	B	A	H	H	B	A	B	H	A	H	H	B	A	H	H	H	H	B	H	B	H	A
Bn-A01-p17105672	H	B	H	B	H	A	H	H	A	H	A	A	H	A	H	A	A	B	A	H	B	A	A	H	A	H	H	B	A	H	H	B	A	B	H	A	H	H	B	A	H	H	H	H	B	H	B	H	A
Bn-A01-p17106985	H	B	H	B	H	A	H	H	A	H	A	A	H	A	H	A	A	B	A	H	B	A	A	H	A	H	H	B	A	H	H	B	A	B	H	A	H	H	B	A	H	H	H	H	B	H	B	H	A
Bn-A01-p17118647	H	B	H	B	H	A	H	H	A	H	A	A	H	A	H	A	A	B	A	H	B	A	A	H	A	H	H	B	A	H	H	B	A	B	H	A	H	H	B	A	H	H	H	H	B	H	B	H	A
Bn-A01-p17118839	H	B	H	B	H	A	H	H	A	H	A	A	H	A	H	A	A	B	A	H	B	A	A	H	A	H	H	B	A	H	H	B	A	B	H	A	H	H	B	A	H	H	H	H	B	H	B	H	A
Bn-A01-p17119024	H	B	H	B	H	A	H	H	A	H	A	A	H	A	H	A	A	B	A	H	B	A	A	H	A	H	H	B	A	H	H	B	A	B	H	A	H	H	B	A	H	H	H	H	B	H	B	H	A
Bn-A01-p17121291	H	B	H	B	H	A	H	H	A	H	A	A	H	A	H	A	A	B	A	H	B	A	A	H	A	H	H	B	A	H	H	B	A	B	H	A	H	H	B	A	H	H	H	H	B	H	B	H	A
Bn-A01-p17121775	H	B	H	B	H	A	H	H	A	H	A	A	H	A	H	A	A	B	A	H	B	A	A	H	A	H	H	B	A	H	H	B	A	B	H	A	H	H	B	A	H	H	H	H	B	H	B	H	A
Bn-A01-p17124558	H	B	H	B	H	A	H	H	A	H	A	A	H	A	H	A	A	B	A	H	B	A	A	H	A	H	H	B	A	H	H	B	A	B	H	A	H	H	B	A	H	H	H	H	B	H	B	H	A
Bn-A01-p17124831	H	B	H	B	H	A	H	H	A	H	A	A	H	A	H	A	A	B	A	H	B	A	A	H	A	H	H	B	A	H	H	B	A	B	H	A	H	H	B	A	H	H	H	H	B	H	B	H	A
Bn-A01-p17129906	H	B	H	B	H	A	H	H	A	H	A	A	H	A	H	A	A	B	A	H	B	A	A	H	A	H	H	B	A	H	H	B	A	B	H	A	H	H	B	A	H	H	H	H	B	H	B	H	A
Bn-A01-p17136539	H	B	H	B	H	A	H	H	A	H	A	A	H	A	H	A	A	B	A	H	B	A	A	H	A	H	H	B	A	H	H	B	A	B	H	A	H	H	B	A	H	H	H	H	B	H	B	H	A
Bn-A01-p17137863	H	B	H	B	H	A	H	H	A	H	A	A	H	A	H	A	A	B	A	H	B	A	A	H	A	H	H	B	A	H	H	B	A	B	H	A	H	H	B	A	H	H	H	H	B	H	B	H	A
Bn-A01-p17150604	H	B	H	B	H	A	H	H	A	H	A	A	H	A	H	A	A	B	A	H	B	A	A	H	A	H	H	B	A	H	H	B	A	B	H	A	H	H	B	A	H	H	H	H	B	H	B	H	A
Bn-A01-p17156534	H	B	H	B	H	A	H	H	A	H	A	A	H	A	H	A	A	B	A	H	B	A	A	H	A	H	H	B	A	H	H	B	A	B	H	A	H	H	B	A	H	H	H	H	B	H	B	H	A
Bn-A01-p17157752	H	B	H	B	H	A	H	H	A	H	A	A	H	A	H	A	A	B	A	H	B	A	A	H	A	H	H	B	A	H	H	B	A	B	H	A	H	H	B	A	H	H	H	H	B	H	B	H	A
Bn-A01-p17159109	H	B	H	B	H	A	H	H	A	H	A	A	H	A	H	A	A	B	A	H	B	A	A	H	A	H	H	B	A	H	H	B	A	B	H	A	H	H	B	A	H	H	H	H	B	H	B	H	A
Bn-A01-p17160355	H	B	H	B	H	A	H	H	A	H	A	A	H	A	H	A	A	B	A	H	B	A	A	H	A	H	H	B	A	H	H	B	A	B	H	A	H	H	B	A	H	H	H	H	B	H	B	H	A
Bn-A01-p17165052	H	B	H	B	H	A	H	H	A	H	A	A	H	A	H	A	A	B	A	H	B	A	A	H	A	H	H	B	A	H	H	B	A	B	H	A	H	H	B	A	H	H	H	H	B	H	B	H	A
Bn-A01-p17165303	H	B	H	B	H	A	H	H	A	H	A	A	H	A	H	A	A	B	A	H	B	A	A	H	A	H	H	B	A	H	H	B	A	B	H	A	H	H	B	A	H	H	H	H	B	H	B	H	A
Bn-A01-p17174111	H	B	H	B	H	A	H	H	A	H	A	A	H	A	H	A	A	B	A	H	B	A	A	H	A	H	H	B	A	H	H	B	A	B	H	A	H	H	B	A	H	H	H	H	B	H	B	H	A
Bn-A01-p17119126	H	B	H	B	H	-	H	H	-	H	A	-	-	A	H	-	A	B	-	H	B	A	A	H	A	H	H	B	A	H	H	B	-	B	H	-	H	H	B	A	H	H	H	H	B	H	B	H	-
Bn-scaff_16929_1-p154513	H	B	H	B	H	A	H	H	A	H	A	A	H	A	B	A	A	B	A	H	B	A	A	H	A	H	H	B	A	H	H	B	A	B	H	A	H	H	B	H	H	H	H	H	B	H	B	H	A
Bn-A01-p18435876	H	B	H	B	H	A	H	H	A	H	A	A	H	A	B	A	A	B	A	H	B	A	A	H	A	H	H	B	A	H	H	B	A	B	H	H	H	H	B	H	H	H	H	H	B	H	B	H	A
Bn-A01-p19813138	H	B	H	H	H	A	H	H	A	H	A	A	H	A	B	A	A	B	A	H	B	A	A	H	A	A	H	B	A	H	H	B	A	B	B	H	H	H	H	H	H	H	H	-	B	H	B	H	A
Bn-A01-p19498222	H	B	H	H	H	A	H	H	A	H	A	A	H	A	B	A	A	B	A	H	B	A	A	H	A	A	H	B	A	H	H	B	A	B	H	H	H	H	H	H	H	H	H	H	B	H	B	H	A
Bn-A01-p19525594	H	B	H	H	H	A	H	H	A	H	A	A	H	A	B	A	A	B	A	H	B	A	A	H	A	A	H	B	A	H	H	B	A	B	H	H	H	H	H	H	H	H	H	H	B	H	B	H	A
Bn-A01-p19562202	H	B	H	H	H	A	H	H	A	H	A	A	H	A	B	A	A	B	A	H	B	A	A	H	A	A	H	B	A	H	H	B	A	B	H	H	H	H	H	H	H	H	H	H	B	H	B	H	A
Bn-A01-p19583736	H	B	H	H	H	A	H	H	A	H	A	A	H	A	B	A	A	B	A	H	B	A	A	H	A	A	H	B	A	H	H	B	A	B	H	H	H	H	H	H	H	H	H	H	B	H	B	H	A
Bn-A01-p19528388	H	B	H	H	H	A	H	H	A	H	A	A	H	A	B	A	A	B	A	H	B	A	A	H	A	A	H	B	A	H	H	B	A	B	H	H	H	H	H	H	H	H	H	H	B	H	B	H	A
Bn-A01-p19527588	H	B	H	H	H	A	H	H	A	H	A	A	H	A	B	A	A	B	A	H	B	A	A	H	A	A	H	B	A	H	H	B	A	B	H	H	H	H	H	H	H	H	H	H	B	H	B	H	A
Bn-A01-p19533568	H	B	H	H	H	A	H	H	A	H	A	A	H	A	B	A	A	B	A	H	B	A	A	H	A	A	H	B	A	H	H	B	A	B	H	H	H	H	H	H	H	H	H	H	B	H	B	H	A
Bn-A01-p19540960	H	B	H	H	H	A	H	H	A	H	A	A	H	A	B	A	A	B	A	H	B	A	A	H	A	A	H	B	A	H	H	B	A	B	H	H	H	H	H	H	H	H	H	H	B	H	B	H	A
Bn-A01-p19564015	H	B	H	H	H	A	H	H	A	H	A	A	H	A	B	A	A	B	A	H	B	A	A	H	A	A	H	B	A	H	H	B	A	B	H	H	H	H	H	H	H	H	H	H	B	H	B	H	A
Bn-A01-p19567680	H	B	H	H	H	A	H	H	A	H	A	A	H	A	B	A	A	B	A	H	B	A	A	H	A	A	H	B	A	H	H	B	A	B	H	H	H	H	H	H	H	H	H	H	B	H	B	H	A
Bn-A01-p19577901	H	B	H	H	H	A	H	H	A	H	A	A	H	A	B	A	A	B	A	H	B	A	A	H	A	A	H	B	A	H	H	B	A	B	H	H	H	H	H	H	H	H	H	H	B	H	B	H	A
Bn-A01-p19579243	H	B	H	H	H	A	H	H	A	H	A	A	H	A	B	A	A	B	A	H	B	A	A	H	A	A	H	B	A	H	H	B	A	B	H	H	H	H	H	H	H	H	H	H	B	H	B	H	A
Bn-A01-p19579412	H	B	H	H	H	A	H	H	A	H	A	A	H	A	B	A	A	B	A	H	B	A	A	H	A	A	H	B	A	H	H	B	A	B	H	H	H	H	H	H	H	H	H	H	B	H	B	H	A
Bn-A01-p19581862	H	B	H	H	H	A	H	H	A	H	A	A	H	A	B	A	A	B	A	H	B	A	A	H	A	A	H	B	A	H	H	B	A	B	H	H	H	H	H	H	H	H	H	H	B	H	B	H	A
Bn-A01-p19582940	H	B	H	H	H	A	H	H	A	H	A	A	H	A	B	A	A	B	A	H	B	A	A	H	A	A	H	B	A	H	H	B	A	B	H	H	H	H	H	H	H	H	H	H	B	H	B	H	A
Bn-A01-p19583367	H	B	H	H	H	A	H	H	A	H	A	A	H	A	B	A	A	B	A	H	B	A	A	H	A	A	H	B	A	H	H	B	A	B	H	H	H	H	H	H	H	H	H	H	B	H	B	H	A
Bn-A01-p19589837	H	B	H	H	H	A	H	H	A	H	A	A	H	A	B	A	A	B	A	H	B	A	A	H	A	A	H	B	A	H	H	B	A	B	H	H	H	H	H	H	H	H	H	H	B	H	B	H	A
Bn-A01-p19589921	H	B	H	H	H	A	H	H	A	H	A	A	H	A	B	A	A	B	A	H	B	A	A	H	A	A	H	B	A	H	H	B	A	B	H	H	H	H	H	H	H	H	H	H	B	H	B	H	A
Bn-A01-p19592804	H	B	H	H	H	A	H	H	A	H	A	A	H	A	B	A	A	B	A	H	B	A	A	H	A	A	H	B	A	H	H	B	A	B	H	H	H	H	H	H	H	H	H	H	B	H	B	H	A
Bn-A01-p19593702	H	B	H	H	H	A	H	H	A	-	-	A	H	A	B	A	A	B	A	H	B	A	A	H	A	A	H	B	A	H	H	B	A	B	H	H	H	H	H	H	H	H	H	H	B	H	B	H	A
Bn-A01-p19594423	H	B	H	H	H	A	H	H	A	H	A	A	H	A	B	A	A	B	A	H	B	A	A	H	A	A	H	B	A	H	H	B	A	B	H	H	H	H	H	H	H	H	H	H	B	H	B	H	A
Bn-A01-p19599270	H	B	H	H	H	A	H	H	A	H	A	A	H	A	B	A	A	B	A	H	B	A	A	H	A	A	H	B	A	H	H	B	A	B	H	H	H	H	H	H	H	H	H	H	B	H	B	H	A
Bn-A01-p19600244	H	B	H	H	H	A	H	H	A	H	A	A	H	A	B	A	A	B	A	H	B	A	A	H	A	A	H	B	A	H	H	B	A	B	H	H	H	H	H	H	H	H	H	H	B	H	B	H	A
Bn-A01-p19601137	H	B	H	H	H	A	H	H	A	H	A	A	H	A	B	A	A	B	A	H	B	A	A	H	A	A	H	B	A	H	H	B	A	B	H	H	H	H	H	H	H	H	H	H	B	H	B	H	A
Bn-A01-p19601542	H	B	H	H	H	A	H	H	A	H	A	A	H	A	B	A	A	B	A	H	B	A	A	H	A	A	H	B	A	H	H	B	A	B	H	H	H	H	H	H	H	H	H	H	B	H	B	H	A
Bn-A01-p19602112	H	B	H	H	H	A	H	H	A	H	A	A	H	A	B	A	A	B	A	H	B	A	A	H	A	A	H	B	A	H	H	B	A	B	H	H	H	H	H	H	H	H	H	H	B	H	B	H	A
Bn-A01-p19607256	H	B	H	H	H	A	H	H	A	H	A	A	H	A	B	A	A	B	A	H	B	A	A	H	A	A	H	B	A	H	H	B	A	B	H	H	H	H	H	H	H	H	H	H	B	H	B	H	A
Bn-A01-p19617963	H	B	H	H	H	A	H	H	A	H	A	A	H	A	B	A	A	B	A	H	B	A	A	H	A	A	H	B	A	H	H	B	A	B	H	H	H	H	H	H	H	H	H	H	B	H	B	H	A
Bn-A01-p19623880	H	B	H	H	H	A	H	H	A	H	A	A	H	A	B	A	A	B	A	H	B	A	A	H	A	A	H	B	A	H	H	B	A	B	H	H	H	H	H	H	H	H	H	H	B	H	B	H	A
Bn-A01-p19623985	H	B	H	H	H	A	H	H	A	H	A	A	H	A	B	A	A	B	A	H	B	A	A	H	A	A	H	B	A	H	H	B	A	B	H	H	H	H	H	H	H	H	H	H	B	H	B	H	A
Bn-A01-p19624123	H	B	H	H	H	A	H	H	A	H	A	A	H	A	B	A	A	B	A	H	B	A	A	H	A	A	H	B	A	H	H	B	A	B	H	H	H	H	H	H	H	H	H	H	B	H	B	H	A
Bn-A01-p19624216	H	B	H	H	H	A	H	H	A	H	A	A	H	A	B	A	A	B	A	H	B	A	A	H	A	A	H	B	A	H	H	B	A	B	H	H	H	H	H	H	H	H	H	H	B	H	B	H	A
Bn-A01-p19633815	H	B	H	H	H	A	H	H	A	H	A	A	H	A	B	A	A	B	A	H	B	A	A	H	A	A	H	B	A	H	H	B	A	B	B	H	H	H	H	H	H	H	H	H	B	H	B	H	A
Bn-A01-p19700004	H	B	H	H	H	A	H	H	A	H	A	A	H	A	B	A	A	B	A	H	B	A	A	H	A	A	H	B	A	H	H	B	A	B	B	H	H	H	H	H	H	H	H	H	B	H	B	H	A
Bn-A01-p19722138	H	B	H	H	H	A	H	H	A	H	A	A	H	A	B	A	A	B	A	H	B	A	A	H	A	A	H	B	A	H	H	B	A	B	B	H	H	H	H	H	H	H	H	H	B	H	B	H	A
Bn-A01-p19731678	H	B	H	H	H	A	H	H	A	H	A	A	H	A	B	A	A	B	A	H	B	A	A	H	A	A	H	B	A	H	H	B	A	B	B	H	H	H	H	H	H	H	H	H	B	H	B	H	A
Bn-A01-p19803988	H	B	H	H	H	A	H	H	A	H	A	A	H	A	B	A	A	B	A	H	B	A	A	H	A	A	H	B	A	H	H	B	A	B	B	H	H	H	H	H	H	H	H	H	B	H	B	H	A
Bn-A01-p19762477	H	B	H	H	H	A	H	H	A	H	A	A	H	A	B	A	A	B	A	H	B	A	A	H	A	A	H	B	A	H	H	B	A	B	B	H	H	H	H	H	H	H	H	H	B	H	B	H	A
Bn-A01-p19840597	H	B	H	H	H	A	H	H	A	H	A	A	H	A	B	A	A	B	A	H	B	A	A	H	A	A	H	B	A	H	H	B	A	B	B	H	H	H	H	H	H	H	H	H	B	H	B	H	A
Bn-A01-p19879925	H	B	H	H	H	A	H	H	A	H	A	A	H	A	B	A	A	B	A	H	B	H	A	H	A	A	H	B	A	H	H	B	A	B	B	H	H	H	H	H	H	H	H	H	B	H	B	H	A
Bn-A01-p19929280	H	B	H	H	H	A	H	H	A	H	A	A	H	A	B	A	A	B	A	H	B	H	A	H	A	A	H	B	A	H	H	B	A	B	B	H	H	H	H	H	H	H	H	H	B	H	B	H	A
Bn-A01-p19931030	H	B	H	H	H	A	H	H	A	H	A	A	H	A	B	A	A	B	A	H	B	H	A	H	A	A	H	B	A	H	H	B	A	B	B	H	H	H	H	H	H	H	H	H	B	H	B	H	A
Bn-A01-p19931596	H	B	H	H	H	A	H	H	A	H	A	A	H	A	B	A	A	B	A	H	B	H	A	H	A	A	H	B	A	H	H	B	A	B	B	H	H	H	H	H	H	H	H	H	B	H	B	H	A
Bn-A01-p19946190	H	B	H	H	H	A	H	H	A	H	A	A	H	A	B	A	A	B	A	H	B	H	A	H	A	A	H	B	A	H	H	B	A	B	B	H	H	H	H	H	H	H	H	H	B	H	B	H	A
Bn-A01-p19955264	H	B	H	H	H	A	H	H	A	H	A	A	H	A	B	A	A	B	A	H	B	H	A	H	A	A	H	B	A	H	H	B	A	B	B	H	H	H	H	H	H	H	H	H	B	H	B	H	A
Bn-A01-p20745330	H	B	H	H	H	A	H	H	H	H	A	H	H	A	B	A	A	B	H	H	B	H	A	H	A	A	H	B	A	H	H	B	A	B	B	H	H	H	H	H	H	H	H	H	B	H	B	B	A
Bn-A01-p20753932	H	B	H	H	H	A	H	H	H	H	A	H	H	A	B	A	A	B	H	H	B	H	A	H	A	A	H	B	A	H	H	B	A	B	B	H	H	H	H	H	H	H	H	H	B	H	B	B	A
Bn-A01-p20761933	H	B	H	H	H	A	H	H	H	H	A	H	H	A	B	A	A	B	H	H	B	H	A	H	A	A	H	B	A	H	H	B	A	B	B	H	H	H	H	H	H	H	H	H	B	H	B	B	A
Bn-A01-p20789828	H	B	H	H	H	A	H	H	H	H	A	H	H	A	B	A	A	B	H	H	B	H	A	-	A	A	H	B	A	H	H	B	A	B	B	H	H	H	H	H	H	H	H	H	B	H	B	B	A
Bn-A01-p20805506	H	B	H	H	H	A	H	H	H	H	A	H	H	A	B	A	A	B	H	H	B	H	A	H	A	A	H	B	A	H	H	B	A	B	B	H	H	H	H	H	H	H	H	H	B	H	B	B	A
Bn-A01-p20805613	H	B	H	H	H	A	H	H	H	H	A	H	H	A	B	A	A	B	H	H	B	H	A	H	A	A	H	B	A	H	H	B	A	B	B	H	H	H	H	H	H	H	H	H	B	H	B	B	A
Bn-A01-p20814699	H	B	H	H	H	A	H	H	H	H	A	H	H	A	B	A	A	B	H	H	B	H	A	H	A	A	H	B	A	H	H	B	A	B	B	H	H	H	H	H	H	H	H	H	B	H	B	B	A
Bn-A01-p20836664	H	B	H	H	H	A	H	H	H	H	A	H	H	A	B	A	A	B	H	H	B	H	A	H	A	A	H	B	A	H	H	B	A	B	B	H	H	H	H	H	H	H	H	H	B	H	B	B	A
Bn-A01-p20839901	H	B	H	H	H	A	H	H	H	H	A	H	H	A	B	A	A	B	H	H	B	H	A	H	A	A	H	B	A	H	H	B	A	B	B	H	H	H	H	H	H	H	H	H	B	H	B	B	A
Bn-A01-p20866022	H	B	H	H	H	A	H	H	H	H	A	H	H	A	B	A	A	B	H	H	B	H	A	H	A	A	H	B	A	H	H	B	A	B	B	H	H	H	H	H	H	H	H	H	B	H	B	B	A
Bn-A01-p20866518	H	B	H	H	H	A	H	H	H	H	A	H	H	A	B	A	A	B	H	H	B	H	A	H	A	A	H	B	A	H	H	B	A	B	B	H	H	H	H	H	H	H	H	H	B	H	B	B	A
Bn-A01-p20873189	H	B	H	H	H	A	H	H	H	H	A	H	H	A	B	A	A	B	H	H	B	H	A	H	A	A	H	B	A	H	H	B	A	B	B	H	H	H	H	H	H	H	H	H	B	H	B	B	A
Bn-A01-p20873657	H	B	H	H	H	A	H	H	H	H	A	H	H	A	B	A	A	B	H	H	B	H	A	H	A	A	H	B	A	H	H	B	A	B	B	H	H	H	H	H	H	H	H	H	B	H	B	B	A
Bn-A01-p21309566	H	B	H	H	H	H	H	H	H	H	A	H	H	A	B	A	A	B	H	H	B	H	A	H	A	A	H	B	A	H	H	B	A	B	B	H	H	H	H	H	H	H	H	H	B	H	B	B	A
Bn-A04-p2415169	H	B	H	H	H	H	H	H	H	H	A	H	H	A	B	A	A	B	H	H	B	H	A	H	A	A	H	B	A	H	H	B	A	B	B	H	H	H	H	H	H	H	H	H	B	H	B	B	A
Bn-A01-p21473161	H	B	H	H	H	H	H	H	H	H	A	H	H	A	B	A	A	B	H	H	B	H	A	H	A	A	H	B	A	H	H	B	A	B	B	H	H	H	H	H	H	H	H	H	B	A	B	B	A
Bn-A01-p21444041	H	B	H	H	H	H	H	H	H	H	A	H	H	A	B	A	A	B	H	H	B	H	A	H	A	A	H	B	A	H	H	B	A	B	B	H	H	H	H	H	H	H	H	H	B	A	B	B	A
Bn-A01-p21394483	H	B	H	H	H	H	H	H	H	H	A	H	H	A	B	A	A	B	H	H	B	H	A	H	A	A	H	B	A	H	H	B	A	B	B	H	H	H	H	H	H	H	H	H	B	A	B	B	A
Bn-A01-p21430708	H	B	H	H	H	H	H	H	H	H	A	H	H	A	B	A	A	B	H	H	B	H	A	H	A	A	H	B	A	H	H	B	A	B	B	H	H	H	H	H	H	H	H	H	B	A	B	B	A
Bn-scaff_17036_1-p94786	H	B	H	H	H	H	H	H	H	H	A	H	H	A	B	A	A	B	H	H	B	H	A	H	A	A	H	B	A	H	H	B	A	B	B	H	H	H	H	H	H	H	H	H	B	A	B	B	A
Bn-A01-p21479969	H	B	H	H	H	H	H	H	H	H	A	H	H	A	B	A	A	B	H	H	B	H	A	H	A	A	H	B	A	H	H	B	A	B	B	H	H	H	H	H	H	H	H	H	B	A	B	B	A
Bn-A01-p21484088	H	B	H	H	H	H	H	H	H	H	A	H	H	A	B	A	A	B	H	H	B	H	A	H	A	A	H	B	A	H	H	B	A	B	B	H	H	H	H	H	H	H	H	H	B	A	B	B	A
Bn-A01-p21484875	H	B	H	H	H	H	H	H	H	H	A	H	H	A	B	A	A	B	H	H	B	H	A	H	A	A	H	B	A	H	H	B	A	B	B	H	H	H	H	H	H	H	H	H	B	A	B	B	A
Bn-A01-p21499792	H	B	H	H	H	H	H	H	H	H	A	H	H	A	B	A	A	B	H	H	B	H	A	H	A	A	H	B	A	H	H	B	A	B	B	H	H	H	H	H	H	H	H	H	B	A	B	B	A
Bn-A01-p21500509	H	B	H	H	H	H	H	H	H	H	A	H	H	A	B	A	A	B	H	H	B	H	A	H	A	A	H	B	A	H	H	B	A	B	B	H	H	H	H	H	H	H	H	H	B	A	B	B	A
Bn-A01-p21512266	H	B	H	H	H	H	H	H	H	H	A	H	H	A	B	A	A	B	H	H	B	H	A	H	A	A	H	B	A	H	H	B	A	B	B	H	H	H	H	H	H	H	H	H	B	A	B	B	A
Bn-A01-p21512514	H	B	H	H	H	H	H	H	H	H	A	H	H	A	B	A	A	B	H	H	B	H	A	H	A	A	H	B	A	H	H	B	A	B	B	H	H	H	H	H	H	H	H	H	B	A	B	B	A
Bn-A01-p21512663	H	B	H	H	H	H	H	H	H	H	A	H	H	A	B	A	A	B	H	H	B	H	A	H	A	A	H	B	A	H	H	B	A	B	B	H	H	H	H	H	H	H	H	H	B	A	B	B	A
Bn-A01-p21513096	H	B	H	H	H	H	H	H	H	H	A	H	H	A	B	A	A	B	H	H	B	H	A	H	A	A	H	B	A	H	H	B	A	B	B	H	H	H	H	H	H	H	H	H	B	A	B	B	A
Bn-A01-p21517353	H	B	H	H	H	H	H	H	H	H	A	H	H	A	B	A	A	B	H	H	B	H	A	H	A	A	H	B	A	H	H	B	A	B	B	H	H	H	H	H	H	H	H	H	B	A	B	B	A
Bn-A01-p21519780	H	B	H	H	H	H	H	H	H	H	A	H	H	A	B	A	A	B	H	H	B	H	A	H	A	A	H	B	A	H	H	B	A	B	B	H	H	H	H	H	H	H	H	H	B	A	B	B	A
Bn-A01-p21605865	H	B	H	H	H	H	H	H	H	H	A	H	H	A	B	A	A	B	H	H	B	H	A	H	A	A	H	B	A	H	H	B	H	B	B	H	H	H	H	H	H	H	H	H	B	A	B	B	A
Bn-A01-p21634235	H	B	H	H	H	H	H	H	H	H	A	H	H	A	B	A	A	B	H	H	B	H	A	H	A	A	H	B	A	H	H	B	H	B	B	H	H	H	H	H	H	H	H	H	B	A	B	B	A
Bn-A01-p21634265	H	B	H	H	H	H	H	H	H	H	A	H	H	A	B	A	A	B	H	H	B	H	A	H	A	A	H	B	A	H	H	B	H	B	B	H	H	H	H	H	H	H	H	H	B	A	B	B	A
Bn-A01-p21634646	H	B	H	H	H	H	H	H	H	H	A	H	H	A	B	A	A	B	H	H	B	H	A	H	A	A	H	B	A	H	H	B	H	B	B	H	H	H	H	H	H	H	H	H	B	A	B	B	A
Bn-A01-p21635000	H	B	H	H	H	H	H	H	H	H	A	H	H	A	B	A	A	B	H	H	B	H	A	H	A	A	H	B	A	H	H	B	H	B	B	H	H	H	H	H	H	H	H	H	B	A	B	B	A
Bn-A01-p21635137	H	B	H	H	H	H	H	H	H	H	A	H	H	A	B	A	A	B	H	H	B	H	A	H	A	A	H	B	A	H	H	B	H	B	B	H	H	H	H	H	H	H	H	H	B	A	B	B	A
Bn-A01-p21635270	H	B	H	H	H	H	H	H	H	H	A	H	H	A	B	A	A	B	H	H	B	H	A	H	A	A	H	B	A	H	H	B	H	B	B	H	H	H	H	H	H	H	H	H	B	A	B	B	A
Bn-A01-p21636048	H	B	H	H	H	H	H	H	H	H	A	H	H	A	B	A	A	B	H	H	B	H	A	H	A	A	H	B	A	H	H	B	H	B	B	H	H	H	H	H	H	H	H	H	B	A	B	B	A
Bn-A01-p21638516	H	B	H	H	H	H	H	H	H	H	A	H	H	A	B	A	A	B	H	H	B	H	A	H	A	A	H	B	A	H	H	B	H	B	B	H	H	H	H	H	H	H	H	H	B	A	B	B	A
Bn-A01-p21651835	H	B	H	H	H	H	H	H	H	H	A	H	H	A	B	A	A	B	H	H	B	H	A	H	A	A	H	B	A	H	H	B	H	B	B	H	H	H	H	H	H	H	H	H	B	A	B	B	A
Bn-A01-p21663900	H	B	H	H	H	H	H	H	H	H	A	H	H	A	B	A	A	B	H	H	B	H	A	H	A	A	H	B	A	H	H	B	H	B	B	H	H	H	H	H	H	H	H	H	B	A	B	B	A
Bn-A01-p21923141	H	B	H	H	H	H	H	H	H	H	A	H	H	A	B	A	A	B	H	H	B	H	A	H	A	A	H	B	A	H	H	B	H	B	B	H	H	H	H	H	H	H	H	-	B	A	B	B	A
Bn-A01-p21938751	H	B	H	H	H	H	H	H	H	H	A	H	H	A	B	A	A	B	H	H	B	H	A	H	A	A	H	B	A	H	H	B	H	B	B	H	H	H	H	H	H	H	H	H	B	A	B	B	A
Bn-A01-p21926431	H	B	H	H	H	H	H	H	H	H	A	H	H	A	B	A	A	B	H	H	B	H	A	H	A	A	H	B	A	H	H	B	H	B	B	H	H	H	H	H	H	H	H	H	B	A	B	B	A
Bn-A01-p21855770	H	B	H	H	H	H	H	H	H	H	A	H	H	A	B	A	A	B	H	H	B	H	A	H	A	A	H	B	A	H	H	B	H	B	B	H	H	H	H	H	H	H	H	H	B	A	B	B	A
Bn-A01-p21856899	H	B	H	H	H	H	H	H	H	H	A	H	H	A	B	A	A	B	H	H	B	H	A	H	A	A	H	B	A	H	H	B	H	B	B	H	H	H	H	H	H	H	H	H	B	A	B	B	A
Bn-A01-p21928497	H	B	H	H	H	H	H	H	H	H	A	H	H	A	B	A	A	B	H	H	B	H	A	H	A	A	H	B	A	H	H	B	H	B	B	H	H	H	H	H	H	H	H	H	B	A	B	B	A
Bn-A01-p21928531	H	B	H	H	H	H	H	H	H	H	A	H	H	A	B	A	A	B	H	H	B	H	A	H	A	A	H	B	A	H	H	B	H	B	B	H	H	H	H	H	H	H	H	H	B	A	B	B	A
Bn-A01-p21928927	H	B	H	H	H	H	H	H	H	H	A	H	H	A	B	A	A	B	H	H	B	H	A	H	A	A	H	B	A	H	H	B	H	B	B	H	H	H	H	H	H	H	H	H	B	A	B	B	A
Bn-A01-p21930611	H	B	H	H	H	H	H	H	H	H	A	H	H	A	B	A	A	B	H	H	B	H	A	H	A	A	H	B	A	H	H	B	H	B	B	H	H	H	H	H	H	H	H	H	B	A	B	B	A
Bn-A01-p21930738	H	B	H	H	H	H	H	H	H	H	A	H	H	A	B	A	A	B	H	H	B	H	A	H	A	A	H	B	A	H	H	B	H	B	B	H	H	H	H	H	H	H	H	H	B	A	B	B	A
Bn-A01-p21931228	H	B	H	H	H	H	H	H	H	H	A	H	H	A	B	A	A	B	H	H	B	H	A	H	A	A	H	B	A	H	H	B	H	B	B	H	H	H	H	H	H	H	H	H	B	A	B	B	A
Bn-A01-p21931498	H	B	H	H	H	H	H	H	H	H	A	H	H	A	B	A	A	B	H	H	B	H	A	H	A	A	H	B	A	H	H	B	H	B	B	H	H	H	H	H	H	H	H	H	B	A	B	B	A
Bn-A01-p21931853	H	B	H	H	H	H	H	H	H	H	A	H	H	A	B	A	A	B	H	H	B	H	A	H	A	A	H	B	A	H	H	B	H	B	B	H	H	H	H	H	H	H	H	H	B	A	B	B	A
Bn-A01-p21937985	H	B	H	H	H	H	H	H	H	H	A	H	H	A	B	A	A	B	H	H	B	H	A	H	A	A	H	B	A	H	H	B	H	B	B	H	H	H	H	H	H	H	H	H	B	A	B	B	A
Bn-A01-p21960901	H	B	H	H	H	H	H	H	H	H	A	H	H	A	B	A	A	B	H	H	B	H	A	H	A	A	H	B	A	H	H	B	H	B	B	H	H	H	H	H	H	H	H	H	B	A	B	B	A
Bn-A01-p21969405	H	B	H	H	H	H	H	H	H	H	A	H	H	A	B	A	A	B	H	H	B	H	A	H	A	A	H	B	A	H	H	B	H	B	B	H	H	H	H	H	H	H	H	H	B	A	B	B	A
Bn-A01-p21776155	H	B	H	H	H	H	H	H	H	H	A	H	H	A	B	A	A	B	H	H	B	H	A	H	A	A	H	B	A	H	H	B	H	B	B	H	H	H	H	H	H	H	H	H	B	A	B	B	A
Bn-A01-p21758046	H	B	H	H	H	H	H	H	H	H	A	H	H	A	B	A	A	B	H	H	B	H	A	H	A	A	H	B	A	H	H	B	H	B	B	H	H	H	H	H	H	H	H	H	B	A	B	B	A
Bn-A01-p21791128	H	B	H	H	H	H	H	H	H	H	A	H	H	A	B	A	A	B	H	H	B	H	A	H	A	A	H	B	A	H	H	B	H	B	B	H	H	H	H	H	H	H	H	H	B	A	B	B	A
Bn-A01-p22685756	H	B	H	H	H	H	H	H	H	H	H	H	H	A	B	A	A	B	H	H	B	H	A	H	A	A	H	B	A	H	H	B	H	B	B	H	H	H	H	H	H	H	H	H	B	A	B	B	A
Bn-A01-p22685858	H	B	H	H	H	H	H	H	H	H	H	H	H	A	B	A	A	B	H	H	B	H	A	H	A	A	H	B	A	H	H	B	H	B	B	H	H	H	H	H	H	H	H	H	B	A	B	B	A
Bn-A01-p23330944	H	B	H	H	B	H	H	H	H	H	H	H	H	A	H	A	A	B	H	H	B	H	A	H	A	A	H	B	A	H	H	B	H	B	B	H	H	B	H	H	H	H	H	H	B	A	H	B	A
Bn-A01-p23370802	H	B	H	H	B	H	H	H	H	H	H	H	H	A	H	A	A	B	H	H	B	H	A	H	A	A	H	B	A	H	H	B	H	B	B	H	H	B	H	H	H	H	H	H	B	A	H	B	A
Bn-A01-p23472380	H	B	H	H	B	H	H	H	H	H	H	H	H	A	H	A	A	B	H	H	B	H	A	H	A	A	H	B	A	H	H	B	H	B	B	H	H	B	H	H	H	H	H	H	B	A	H	B	A
Bn-A01-p23473514	H	B	H	H	B	H	H	H	H	H	H	H	H	A	H	A	A	B	H	H	B	H	A	H	A	A	H	B	A	H	H	B	H	B	B	H	H	B	H	H	H	H	H	H	B	A	H	B	A
Bn-A01-p23477194	H	B	H	H	B	H	H	H	H	H	H	H	H	A	H	A	A	B	H	H	B	H	A	H	A	A	H	B	A	H	H	B	H	B	B	H	H	B	H	H	H	H	H	H	B	A	H	B	A
Bn-A01-p23568963	H	B	H	H	B	H	H	H	H	H	H	H	H	A	H	A	A	B	H	H	B	H	A	H	A	A	H	B	A	H	H	B	H	B	B	H	H	B	H	H	H	H	H	H	B	A	H	B	A
Bn-A01-p23478530	H	B	H	H	B	H	H	H	H	H	H	H	H	A	H	A	A	B	H	H	B	H	A	H	A	A	H	B	A	H	H	B	H	B	B	H	H	B	H	H	H	H	H	H	B	A	H	B	A
Bn-A01-p23560747	H	B	H	H	B	H	H	H	H	H	H	H	H	A	H	A	A	B	H	H	B	H	A	H	A	A	H	B	A	H	H	B	H	B	B	H	H	B	H	H	H	H	H	H	B	A	H	B	A
Bn-A01-p23493920	H	H	H	H	B	H	H	H	H	H	H	H	H	A	H	A	A	B	H	H	B	H	A	H	A	A	H	B	A	H	H	B	H	B	B	H	H	B	H	H	H	H	H	H	B	A	H	B	A
Bn-A01-p23658023	H	H	H	H	B	H	H	H	H	H	H	H	H	A	H	A	A	B	H	H	B	H	A	H	A	A	H	B	A	H	H	B	H	B	B	H	H	B	H	H	H	H	H	H	B	A	H	B	A
Bn-A01-p23640103	H	B	H	H	B	H	H	H	H	H	H	H	H	A	H	A	A	B	H	H	B	H	A	H	A	A	H	B	A	H	H	B	H	B	B	H	H	B	H	H	H	H	H	H	B	A	H	B	A
Bn-A01-p23730610	H	B	H	H	B	H	H	H	H	H	H	H	H	A	H	A	A	B	H	H	B	H	H	H	A	A	H	B	A	H	H	B	H	B	B	H	H	B	H	H	H	H	H	H	B	A	H	B	A
Bn-A01-p23685466	H	B	H	H	B	H	H	H	H	H	H	H	H	A	H	A	A	B	H	H	B	H	H	H	A	A	H	B	A	H	H	B	H	B	B	H	H	B	H	H	H	H	H	H	B	A	H	B	A
Bn-A01-p23719321	H	B	H	H	B	H	H	H	H	H	H	H	H	A	H	A	A	B	H	H	B	H	H	H	A	A	H	B	A	H	H	B	H	B	B	H	H	B	H	H	H	H	H	H	B	A	H	B	A
Bn-A01-p23718726	H	-	H	H	B	H	H	H	H	H	H	H	H	A	H	A	A	B	H	H	B	H	H	H	A	A	H	B	A	H	H	B	H	B	B	H	H	B	H	H	H	H	H	H	B	A	H	B	A
Bn-A01-p23772904	H	-	H	H	B	H	H	H	H	H	H	H	H	A	H	A	H	B	H	H	B	H	H	H	A	A	H	B	A	H	H	B	H	B	B	H	H	B	H	H	H	H	H	H	B	A	H	B	A
Bn-A01-p23873720	H	H	H	H	B	H	H	H	H	H	H	H	H	A	H	A	H	B	H	H	B	H	H	H	A	A	H	B	A	H	H	B	H	B	B	H	H	B	H	H	H	H	H	H	B	A	H	B	A
Bn-A01-p23843030	H	-	H	H	B	H	H	H	H	H	H	H	H	A	H	A	H	B	H	H	B	H	H	H	A	A	H	B	A	H	H	B	H	B	B	H	H	B	H	H	H	H	H	H	B	A	H	B	A
Bn-A01-p23935076	H	B	H	H	B	H	H	H	H	H	H	H	H	A	H	A	H	B	H	H	B	H	H	H	A	A	H	B	A	H	H	B	H	B	B	H	H	B	H	H	H	H	H	H	B	A	H	B	A
Bn-A01-p23876801	H	B	H	H	B	H	H	H	H	H	H	H	H	A	H	A	H	B	H	H	B	H	H	H	A	A	H	B	A	H	H	B	H	B	B	H	H	B	H	H	H	H	H	H	B	A	H	B	A
Bn-A01-p23886020	H	B	H	H	B	H	H	H	H	H	H	H	H	A	H	A	H	B	H	H	B	H	H	H	A	A	H	B	A	H	H	B	H	B	B	H	H	B	H	H	H	H	H	H	B	A	H	B	A
Bn-A01-p23938571	H	B	H	H	B	H	H	H	H	H	H	H	H	A	H	A	H	B	H	H	B	H	H	H	A	A	H	B	A	H	H	B	H	B	B	H	H	B	H	H	H	H	H	H	B	A	H	B	A
Bn-A01-p23948008	H	B	H	H	B	H	H	H	H	H	H	H	H	A	H	A	H	B	H	H	B	H	H	H	A	A	H	B	A	H	H	B	H	B	B	H	H	B	H	H	H	H	H	H	B	A	H	B	A
Bn-A01-p23961368	H	B	H	H	B	H	H	H	H	H	H	H	H	A	H	A	H	B	H	H	B	H	H	H	A	A	H	B	A	H	H	B	H	B	B	H	H	B	H	H	H	H	H	H	B	A	H	B	A
Bn-A01-p24408637	H	B	H	H	B	H	H	B	H	H	H	H	H	A	H	A	H	B	H	H	B	H	H	H	A	A	H	B	A	H	H	B	H	B	B	H	H	B	H	H	H	H	H	H	B	A	H	B	A
Bn-A01-p24416660	H	B	B	H	B	H	H	B	H	H	H	H	H	A	H	A	H	B	H	H	B	H	H	H	A	A	H	B	A	H	H	B	H	B	B	H	H	B	H	H	H	H	H	H	B	A	H	B	A
Bn-A01-p24504575	H	B	B	H	B	H	H	B	H	H	H	H	H	A	H	A	H	B	H	H	B	H	H	H	A	A	H	B	A	H	H	B	H	B	B	H	H	B	H	H	H	H	H	H	B	A	H	B	A
Bn-A01-p24525303	H	-	B	H	B	H	H	B	H	H	H	-	H	A	H	A	H	B	H	H	B	H	H	H	A	A	H	B	A	H	H	B	H	B	B	H	H	B	H	H	H	H	H	H	B	A	H	B	A
Bn-A01-p24634303	H	B	B	H	B	H	H	B	H	H	H	H	H	A	H	A	H	B	H	H	B	H	H	H	A	A	H	B	A	H	H	B	B	B	B	H	H	B	H	H	H	H	H	H	B	A	H	B	A
Bn-A01-p24635378	H	B	B	H	B	H	H	B	H	H	H	H	H	A	H	A	H	B	H	H	B	H	H	H	A	A	H	B	A	H	H	B	B	B	B	H	H	B	H	H	H	H	H	H	B	A	H	B	A
Bn-A01-p24636537	H	B	B	H	B	H	H	B	H	H	H	H	H	A	H	A	H	B	H	H	B	H	H	H	A	A	H	B	A	H	H	B	B	B	B	H	H	B	H	H	H	H	H	H	B	A	H	B	A
Bn-A01-p24529391	H	B	B	H	B	H	H	B	H	H	H	H	H	A	H	A	H	B	H	H	B	H	H	H	A	A	H	B	A	H	H	B	B	B	B	H	H	B	H	H	H	H	H	H	B	A	H	B	A
Bn-A01-p24541095	H	B	B	H	B	H	H	B	H	H	H	H	H	A	H	A	H	B	H	H	B	H	H	H	A	A	H	B	A	H	H	B	B	B	B	H	H	B	H	H	H	H	H	H	B	A	H	B	A
Bn-A01-p24526982	H	H	B	H	B	H	H	B	H	H	H	H	H	A	H	A	H	B	H	H	B	H	H	H	A	A	H	B	A	H	H	B	B	B	B	H	H	B	H	H	H	H	H	-	B	A	H	B	A
Bn-A01-p24646334	H	B	B	H	B	H	H	B	H	H	H	H	H	A	H	A	H	B	H	H	B	H	H	H	A	A	H	B	A	H	H	B	B	B	B	H	H	B	H	H	H	H	H	H	B	A	H	B	A
Bn-A01-p24697185	H	B	B	H	B	H	H	B	H	H	H	H	H	A	H	A	H	B	H	H	B	H	H	H	A	A	H	B	A	H	H	B	B	B	B	H	H	B	H	H	H	H	H	H	B	A	H	B	A
Bn-Scaffold000164-p133924	H	B	B	H	B	B	H	B	H	H	H	H	H	A	H	A	H	B	H	H	B	B	H	H	A	A	H	B	A	B	H	B	B	B	B	H	H	B	H	H	H	H	H	H	B	A	H	B	H
Bn-A01-p26366791	H	B	B	H	B	B	H	B	H	H	H	H	H	A	H	A	H	B	H	H	B	B	H	H	A	A	H	B	A	B	H	H	B	B	B	H	H	B	H	H	H	H	H	H	B	A	H	B	H
Bn-A01-p26400154	H	B	B	H	B	B	H	B	H	H	H	H	H	A	H	A	H	B	H	H	B	B	H	H	A	A	H	B	A	B	H	H	B	B	B	H	H	B	H	H	H	H	H	H	B	A	H	B	H
Bn-A01-p27107081	H	B	B	-	B	B	H	B	H	B	B	H	H	A	H	A	H	B	H	H	B	B	H	H	A	A	H	B	A	B	H	H	B	B	H	H	H	B	H	H	H	H	H	-	B	A	H	B	H
Bn-A01-p27220075	H	B	B	H	B	B	H	B	H	B	B	H	H	A	H	A	H	H	H	H	B	B	H	H	A	A	H	B	A	B	H	H	B	H	H	H	H	B	H	H	H	H	H	H	B	A	H	B	H
Bn-A01-p27263558	H	B	B	H	B	B	H	B	H	B	B	H	H	A	H	A	H	H	H	H	B	B	H	H	A	A	H	B	A	B	H	H	B	H	H	H	H	B	H	H	H	H	H	H	B	A	H	B	H
Bn-scaff_15712_3-p804205	A	H	H	H	B	H	B	B	H	H	B	H	A	B	H	H	H	H	B	H	A	A	H	H	H	H	H	A	B	A	H	A	B	H	H	H	H	B	H	H	H	H	A	B	H	H	H	H	B
Bn-scaff_15712_3-p804356	A	H	H	H	B	H	B	B	H	H	B	H	A	B	H	H	H	H	B	H	A	A	H	H	H	H	H	A	B	A	H	A	B	H	H	H	H	B	H	H	H	H	A	B	H	H	H	H	B
Bn-scaff_15712_3-p818174	A	H	H	H	B	H	B	B	H	H	B	H	A	B	H	H	H	H	B	H	A	A	H	H	H	H	H	A	B	A	H	A	B	H	H	H	H	B	H	H	H	H	A	B	H	H	H	H	B
Bn-scaff_16691_1-p1409735	A	H	H	H	B	H	B	B	H	H	B	H	A	B	H	H	H	H	B	H	A	A	H	H	H	H	H	A	B	A	H	A	B	H	H	H	H	B	H	H	H	H	A	B	H	H	H	H	B
Bn-scaff_16691_1-p1422863	A	H	H	H	B	H	B	B	H	H	B	H	A	B	H	H	H	H	B	H	A	A	H	H	H	H	H	A	B	A	H	A	B	H	H	H	H	B	H	H	H	H	A	B	H	H	H	H	B
Bn-scaff_16691_1-p1459639	A	H	H	H	B	H	B	B	H	H	B	H	A	B	H	H	H	H	B	H	A	A	H	H	H	H	H	A	B	A	H	A	B	H	H	H	H	B	H	H	H	H	A	B	H	H	H	H	B
Bn-scaff_16691_1-p1476225	A	H	H	H	B	H	B	B	H	H	B	H	A	B	H	H	H	H	B	H	A	A	H	H	H	H	H	A	B	A	H	A	B	H	H	H	H	B	H	H	H	H	A	B	H	H	H	H	B
Bn-scaff_16691_1-p1400197	A	H	H	H	B	H	B	B	H	H	B	H	A	B	H	H	H	H	B	H	A	A	H	H	H	H	H	A	B	A	H	A	B	H	H	H	H	B	H	H	H	H	A	B	H	H	H	H	B
Bn-scaff_16691_1-p1470755	A	H	H	H	B	H	B	B	H	H	B	H	A	B	H	H	H	H	B	H	A	A	H	H	H	H	H	A	B	A	H	A	B	H	H	H	H	B	H	H	H	H	A	B	H	H	H	H	B
Bn-A01-p27225628	A	B	H	H	B	H	B	B	H	H	B	H	A	B	H	H	H	H	B	H	A	A	H	H	H	H	H	A	B	A	H	A	B	H	H	H	H	B	H	H	H	H	A	-	H	H	H	H	B
Bn-A01-p28426820	A	B	H	H	B	H	B	B	H	H	B	H	A	B	H	H	H	H	B	H	A	A	H	A	H	H	H	A	B	A	H	A	H	B	B	H	H	B	A	H	H	H	A	H	H	H	H	B	B
Bn-A09-p14535292	H	H	-	B	H	H	H	A	H	H	B	A	A	H	H	A	-	B	H	H	A	A	H	A	H	H	H	H	A	B	H	H	B	A	H	A	-	A	H	-	A	A	-	-	B	-	A	H	H
Bn-A06-p10377145	H	H	B	H	H	H	H	B	H	H	H	B	B	H	H	A	H	H	H	H	A	B	H	A	B	B	H	H	A	H	H	H	H	A	H	-	H	H	H	H	A	-	H	H	H	H	A	H	H
Bn-A08-p9550162	H	H	H	H	H	H	H	-	H	H	H	-	A	H	H	A	H	H	H	H	A	-	B	-	B	B	H	H	A	H	B	H	H	A	H	-	H	H	H	H	A	-	H	H	H	H	A	H	H
Bn-A08-p9550680	H	H	H	H	H	H	H	-	H	H	H	-	A	H	H	A	H	H	H	H	A	-	B	-	B	B	H	H	A	H	B	H	H	A	H	-	H	H	H	H	A	-	H	H	H	H	A	H	H
Bn-A08-p9550767	H	H	H	H	H	H	H	-	H	H	H	-	A	H	H	A	H	H	H	H	A	-	B	-	B	B	H	H	A	H	B	H	H	A	H	-	H	H	H	H	A	-	H	H	H	H	A	H	H
Bn-A08-p9551155	H	H	H	H	H	H	H	-	H	H	H	-	A	H	H	A	H	H	H	H	A	-	B	-	B	B	H	H	A	H	B	H	H	A	H	-	H	H	H	H	A	-	H	H	H	H	A	H	H
Bn-A02-p15806083	H	A	H	H	H	H	H	B	H	H	H	B	H	A	A	H	H	H	H	H	H	B	B	B	H	B	-	H	H	B	B	H	H	H	H	-	H	A	B	H	H	B	H	H	H	H	H	-	H
Bn-scaff_17067_1-p409807	H	A	H	H	B	H	H	H	H	A	H	H	H	A	A	B	H	H	H	H	H	H	H	H	H	H	B	B	H	B	B	H	B	H	H	A	H	A	H	H	H	H	H	H	H	H	H	B	H
Bn-C13529254-p142	H	A	H	H	B	H	H	H	H	A	H	H	H	A	A	B	H	H	H	H	H	H	H	H	H	H	B	B	H	B	B	H	B	H	H	A	H	A	H	H	H	H	H	H	H	H	H	B	H
Bn-scaff_15767_1-p108658	H	A	H	H	B	H	H	H	H	A	H	H	H	A	A	B	H	H	H	H	H	H	H	H	H	H	B	B	-	B	B	H	B	H	H	A	H	A	H	H	H	H	H	H	H	H	H	B	H
Bn-scaff_15767_1-p110471	H	A	H	H	B	H	H	H	H	A	H	H	H	A	A	B	H	H	H	H	H	H	H	H	H	H	B	B	-	B	B	H	B	H	H	A	H	A	H	H	H	H	H	H	H	H	H	B	H
Bn-scaff_15767_1-p113288	H	A	H	H	B	H	H	H	H	A	H	H	H	A	A	B	H	H	H	H	H	H	H	H	H	H	B	B	-	B	B	H	B	H	H	A	H	A	H	H	H	H	H	H	H	H	H	B	H
Bn-scaff_15767_1-p114779	H	A	H	H	B	H	H	H	H	A	H	H	H	A	A	B	H	H	H	H	H	H	H	H	H	H	B	B	-	B	B	H	B	H	H	A	H	A	H	H	H	H	H	H	H	H	H	B	H
Bn-scaff_15767_1-p117854	H	A	H	H	B	H	H	H	H	A	H	H	H	A	A	B	H	H	H	H	H	H	H	H	H	H	B	B	H	B	B	H	B	H	H	A	H	A	H	H	H	H	H	H	H	H	H	B	H
Bn-scaff_15767_1-p149967	H	A	H	H	B	H	H	H	H	A	H	H	H	A	A	B	H	H	H	H	H	H	H	H	H	H	B	B	-	B	B	H	B	H	H	A	H	A	H	H	H	H	H	H	H	H	H	B	H
Bn-scaff_15767_1-p150607	H	A	H	H	B	H	H	H	H	A	H	H	H	A	A	B	H	H	H	H	H	H	H	H	H	H	B	B	H	B	B	H	B	H	H	A	H	A	H	H	H	H	H	H	H	H	H	B	H
Bn-scaff_15767_1-p174572	H	A	H	H	B	H	H	H	H	A	H	H	H	A	A	B	H	H	H	H	H	H	H	H	H	H	B	B	H	B	B	H	B	H	H	A	H	A	H	H	H	H	H	H	H	H	H	B	H
Bn-scaff_15767_1-p174671	H	A	H	H	B	H	H	H	H	A	H	H	H	A	A	B	H	H	H	H	H	H	H	H	H	H	B	B	H	B	B	H	B	H	H	A	H	A	H	H	H	H	H	H	H	H	H	B	H
Bn-scaff_15767_1-p195486	H	A	H	H	B	H	H	H	H	A	H	H	H	A	A	B	H	H	H	H	H	H	H	H	H	H	B	B	H	B	B	H	B	H	H	A	H	A	H	H	H	H	H	H	H	H	H	B	H
Bn-scaff_15767_1-p203102	H	A	H	H	B	H	H	H	H	A	H	H	H	A	A	B	H	H	H	H	H	H	H	H	H	H	B	B	H	B	B	H	B	H	H	A	H	A	H	H	H	H	H	H	H	H	H	B	H
Bn-scaff_15767_1-p203490	H	A	H	H	B	H	H	H	H	A	H	H	H	A	A	B	H	H	H	H	H	H	H	H	H	H	B	B	H	B	B	H	B	H	H	A	H	A	H	H	H	H	H	H	H	H	H	B	H
Bn-scaff_15767_1-p204815	H	A	H	H	B	H	H	H	H	A	H	H	H	A	A	B	H	H	H	H	H	H	H	H	H	H	B	B	H	B	B	H	B	H	H	A	H	A	H	H	H	H	H	H	H	H	H	B	H
Bn-scaff_15767_1-p90788	H	A	H	H	B	H	H	H	H	A	H	H	H	A	A	B	H	H	H	H	H	H	H	H	H	H	B	B	H	B	B	H	B	H	H	A	H	A	H	H	H	H	H	H	H	H	H	B	H
Bn-scaff_15767_1-p90867	H	A	H	H	B	H	H	H	H	A	H	H	H	A	A	B	H	H	H	H	H	H	H	H	H	H	B	B	H	B	B	H	B	H	H	A	H	A	H	H	H	H	H	H	H	H	H	B	H
Bn-scaff_16545_1-p444183	H	A	H	H	B	H	H	H	H	A	H	H	H	A	A	B	H	H	H	H	H	H	H	H	H	H	B	B	H	B	B	H	B	H	H	A	H	A	H	H	H	H	H	H	H	H	H	B	H
Bn-scaff_16545_1-p449178	H	A	H	H	B	H	H	H	H	A	H	H	H	A	A	B	H	H	H	H	H	H	H	H	H	H	B	B	H	B	B	H	B	H	H	A	H	A	H	H	H	H	H	H	H	H	H	B	H
Bn-scaff_16545_1-p450397	H	A	H	H	B	H	H	H	H	A	H	H	H	A	A	B	H	H	H	H	H	H	H	H	H	H	B	B	-	B	B	H	B	H	H	-	H	A	H	H	H	H	H	H	H	H	H	B	H
Bn-scaff_16545_1-p471285	H	A	H	H	B	H	H	H	H	A	H	H	H	A	A	B	H	H	H	H	H	H	H	H	H	H	B	B	H	B	B	H	B	H	H	A	H	A	H	H	H	H	H	H	H	H	H	B	H
Bn-scaff_16545_1-p472655	H	A	H	H	B	H	H	H	H	A	H	H	H	A	A	B	H	H	H	H	H	H	H	H	H	H	B	B	H	B	B	H	B	H	H	A	H	A	H	H	H	H	H	H	H	H	H	B	H
Bn-scaff_16545_1-p473625	H	A	H	H	B	H	H	H	H	A	H	H	H	A	A	B	H	H	H	H	H	H	H	H	H	H	B	B	H	B	B	H	B	H	H	A	H	A	H	H	H	H	H	H	H	H	H	B	H
Bn-scaff_16545_1-p496343	H	A	H	H	B	H	H	H	H	A	H	H	H	A	A	B	H	H	H	H	H	H	H	H	H	H	B	B	-	B	B	H	B	H	H	A	H	A	H	H	H	H	H	H	H	H	H	B	H
Bn-scaff_16545_1-p535880	H	A	H	H	B	H	H	H	H	A	H	H	H	A	A	B	H	H	H	H	H	H	H	H	H	H	B	B	H	B	B	H	B	H	H	A	H	A	H	H	H	H	H	H	H	H	H	B	H
Bn-scaff_16545_1-p542521	H	A	H	H	B	H	H	H	H	A	H	H	H	A	A	B	H	H	H	H	H	H	H	H	H	H	B	B	H	B	B	H	B	H	H	A	H	A	H	H	H	H	H	H	H	H	H	B	H
Bn-scaff_16545_1-p543069	H	A	H	H	B	H	H	H	H	A	H	H	H	A	A	B	H	H	H	H	H	H	H	H	H	H	B	B	H	B	B	H	B	H	H	A	H	A	H	H	H	H	H	H	H	H	H	B	H
Bn-scaff_16545_1-p641607	H	A	H	H	B	H	H	H	H	A	H	H	H	A	A	B	H	H	H	H	H	H	H	H	H	H	B	B	H	B	B	H	B	H	H	A	H	A	H	H	H	H	H	H	H	H	H	B	H
Bn-scaff_16545_1-p652026	H	A	H	H	B	H	H	H	H	A	H	H	H	A	A	B	H	H	H	H	H	H	H	H	H	H	B	B	H	B	B	H	B	H	H	A	H	A	H	H	H	H	H	H	H	H	H	B	H
Bn-scaff_16545_1-p712313	H	A	H	H	B	H	H	H	H	A	H	H	H	A	A	B	H	H	H	H	H	H	H	H	H	H	B	B	H	B	B	H	B	H	H	A	H	A	H	H	H	H	H	H	H	H	H	B	H
Bn-scaff_16545_1-p727149	H	A	H	H	B	H	H	H	H	A	H	H	H	A	A	B	H	H	H	H	H	H	H	H	H	H	B	B	H	B	B	H	B	H	H	A	H	A	H	H	H	H	H	H	H	H	H	B	H
Bn-scaff_16545_1-p740767	H	A	H	H	B	H	H	H	H	A	H	H	H	A	A	B	H	H	H	H	H	H	H	H	H	H	B	B	H	B	B	H	B	H	H	A	H	A	H	H	H	H	H	H	H	H	H	B	H
Bn-scaff_16545_1-p741558	H	A	H	H	B	H	H	H	H	A	H	H	H	A	A	B	H	H	H	H	H	H	H	H	H	H	B	B	H	B	B	H	B	H	H	A	H	A	H	H	H	H	H	H	H	H	H	B	H
Bn-scaff_16545_1-p742720	H	A	H	H	B	H	H	H	H	A	H	H	H	A	A	B	H	H	H	H	H	H	H	H	H	H	B	B	H	B	B	H	B	H	H	A	H	A	H	H	H	H	H	H	H	H	H	B	H
Bn-scaff_16545_1-p743435	H	A	H	H	B	H	H	H	H	A	H	H	H	A	A	B	H	H	H	H	H	H	H	H	H	H	B	B	H	B	B	H	B	H	H	A	H	A	H	H	H	H	H	H	H	H	H	B	H
Bn-scaff_16545_1-p751868	H	A	H	H	B	H	H	H	H	A	H	H	H	A	A	B	H	H	H	H	H	H	H	H	H	H	B	B	H	B	B	H	B	H	H	A	H	A	H	H	H	H	H	H	H	H	H	B	H
Bn-scaff_16545_1-p783095	H	A	H	H	B	H	H	H	H	A	H	H	H	A	A	B	H	H	H	H	H	H	H	H	H	H	B	B	H	B	B	H	B	H	H	A	H	A	H	H	H	H	H	H	H	H	H	B	H
Bn-scaff_16545_1-p793616	H	A	H	H	B	H	H	H	H	A	H	H	H	A	A	B	H	H	H	H	H	H	H	H	H	H	B	B	H	B	B	H	B	H	H	A	H	A	H	H	H	H	H	H	H	H	H	B	H
Bn-scaff_16545_1-p817332	H	A	H	H	B	H	H	H	H	A	H	H	H	A	A	B	H	H	H	H	H	H	H	H	H	H	B	B	H	B	B	H	B	H	H	A	H	A	H	H	H	H	H	H	H	H	H	B	H
Bn-scaff_16545_1-p822752	H	A	H	H	B	H	H	H	H	A	H	H	H	A	A	B	H	H	H	H	H	H	H	H	H	H	B	B	H	B	B	H	B	H	H	A	H	A	H	H	H	H	H	H	H	H	H	B	H
Bn-scaff_16545_1-p830426	H	A	H	H	B	H	H	H	H	A	H	H	H	A	A	B	H	H	H	H	H	H	H	H	H	H	B	B	H	B	B	H	B	H	H	A	H	A	H	H	H	H	H	H	H	H	H	B	H
Bn-scaff_16545_1-p830427	H	A	H	H	B	H	H	H	H	A	H	H	H	A	A	B	H	H	H	H	H	H	H	H	H	H	B	B	H	B	B	H	B	H	H	A	H	A	H	H	H	H	H	H	H	H	H	B	H
Bn-scaff_16545_1-p855589	H	A	H	H	B	H	H	H	H	A	H	H	H	A	A	B	H	H	H	H	H	H	H	H	H	H	B	B	H	B	B	H	B	H	H	A	H	A	H	H	H	H	H	H	H	H	H	B	H
Bn-scaff_16545_1-p861859	H	A	H	H	B	H	H	H	H	A	H	H	H	A	A	B	H	H	H	H	H	H	H	H	H	H	B	B	-	B	B	H	B	H	H	A	H	A	H	H	H	H	H	H	H	H	H	B	H
Bn-scaff_16545_1-p862530	H	A	H	H	B	H	H	H	H	A	H	H	H	A	A	B	H	H	H	H	H	H	H	H	H	H	B	B	H	B	B	H	B	H	H	A	H	A	H	H	H	H	H	H	H	H	H	B	H
Bn-scaff_16545_1-p863934	H	A	H	H	B	H	H	H	H	A	H	H	H	A	A	B	H	H	H	H	H	H	H	H	H	H	B	B	H	B	B	H	B	H	H	A	H	A	H	H	H	H	H	H	H	H	H	B	H
Bn-scaff_16545_1-p864477	H	A	H	H	B	H	H	H	H	A	H	H	H	A	A	B	H	H	H	H	H	H	H	H	H	H	B	B	H	B	B	H	B	H	H	A	H	A	H	H	H	H	H	H	H	H	H	B	H
Bn-scaff_16545_1-p869865	H	A	H	H	B	H	H	H	H	A	H	H	H	A	A	B	H	H	H	H	H	H	H	H	H	H	B	B	-	B	B	H	B	H	H	A	H	A	H	H	H	H	H	H	H	H	H	B	H
Bn-scaff_16545_1-p873400	H	A	H	H	B	H	H	H	H	A	H	H	H	A	A	B	H	H	H	H	H	H	H	H	H	H	B	B	H	B	B	H	B	H	H	A	H	A	H	H	H	H	H	H	H	H	H	B	H
Bn-scaff_16545_1-p874419	H	A	H	H	B	H	H	H	H	A	H	H	H	A	A	B	H	H	H	H	H	H	H	H	H	H	B	B	H	B	B	H	B	H	H	A	H	A	H	H	H	H	H	H	H	H	H	B	H
Bn-scaff_17067_1-p1025271	H	A	H	H	B	H	H	H	H	A	H	H	H	A	A	B	H	H	H	H	H	H	H	H	H	H	B	B	H	B	B	H	B	H	H	A	H	A	H	H	H	H	H	H	H	H	H	B	H
Bn-scaff_17067_1-p1028491	H	A	H	H	B	H	H	H	H	A	H	H	H	A	A	B	H	H	H	H	H	H	H	H	H	H	B	B	H	B	B	H	B	H	H	A	H	A	H	H	H	H	H	H	H	H	H	B	H
Bn-scaff_17067_1-p1028500	H	A	H	H	B	H	H	H	H	A	H	H	H	A	A	B	H	H	H	H	H	H	H	H	H	H	B	B	-	B	B	H	B	H	H	A	H	A	H	H	H	H	H	H	H	H	H	B	H
Bn-scaff_17067_1-p1033796	H	A	H	H	B	H	H	H	H	A	H	H	H	A	A	B	H	H	H	H	H	H	H	H	H	H	B	B	H	B	B	H	B	H	H	A	H	A	H	H	H	H	H	H	H	H	H	B	H
Bn-scaff_17067_1-p1034358	H	A	H	H	B	H	H	H	H	A	H	H	H	A	A	B	H	H	H	H	H	H	H	H	H	H	B	B	H	B	B	H	B	H	H	A	H	A	H	H	H	H	H	H	H	H	H	B	H
Bn-scaff_17067_1-p1034461	H	A	H	H	B	H	H	H	H	A	H	H	H	A	A	B	H	H	H	H	H	H	H	H	H	H	B	B	H	B	B	H	B	H	H	A	H	A	H	H	H	H	H	H	H	H	H	B	H
Bn-scaff_17067_1-p1038601	H	A	H	H	B	H	H	H	H	A	H	H	H	A	A	B	H	H	H	H	H	H	H	H	H	H	B	B	-	B	B	H	B	H	H	A	H	A	H	H	H	H	H	H	H	H	H	B	H
Bn-scaff_17067_1-p1050547	H	A	H	H	B	H	H	H	H	A	H	H	H	A	A	B	H	H	H	H	H	H	H	H	H	H	B	B	H	B	B	H	B	H	H	A	H	A	H	H	H	H	H	H	H	H	H	B	H
Bn-scaff_17067_1-p1051126	H	A	H	H	B	H	H	H	H	A	H	H	H	A	A	B	H	H	H	H	H	H	H	H	H	H	B	B	H	B	B	H	B	H	H	A	H	A	H	H	H	H	H	H	H	H	H	B	H
Bn-scaff_17067_1-p1051389	H	A	H	H	B	H	H	H	H	A	H	H	H	A	A	B	H	H	H	H	H	H	H	H	H	H	B	B	H	B	B	H	B	H	H	A	H	A	H	H	H	H	H	H	H	H	H	B	H
Bn-scaff_17067_1-p1052107	H	A	H	H	B	H	H	H	H	A	H	H	H	A	A	B	H	H	H	H	H	H	H	H	H	H	B	B	H	B	B	H	B	H	H	A	H	A	H	H	H	H	H	H	H	H	H	B	H
Bn-scaff_17067_1-p1052161	H	A	H	H	B	H	H	H	H	A	H	H	H	A	A	B	H	H	H	H	H	H	H	H	H	H	B	B	H	B	B	H	B	H	H	A	H	A	H	H	H	H	H	H	H	H	H	B	H
Bn-scaff_17067_1-p111399	H	A	H	H	B	H	H	H	H	A	H	H	H	A	A	B	H	H	H	H	H	H	H	H	H	H	B	B	H	B	B	H	B	H	H	A	H	A	H	H	H	H	H	H	H	H	H	B	H
Bn-scaff_17067_1-p1117534	H	A	H	H	B	H	H	H	H	A	H	H	H	A	A	B	H	H	H	H	H	H	H	H	H	H	B	B	H	B	B	H	B	H	H	A	H	A	H	H	H	H	H	H	H	H	H	B	H
Bn-scaff_17067_1-p1129327	H	A	H	H	B	H	H	H	H	A	H	H	H	A	A	B	H	H	H	H	H	H	H	H	H	H	B	B	H	B	B	H	B	H	H	A	H	A	H	H	H	H	H	H	H	H	H	B	H
Bn-scaff_17067_1-p1129638	H	A	H	H	B	H	H	H	H	A	H	H	H	A	A	B	H	H	H	H	H	H	H	H	H	H	B	B	H	B	B	H	B	H	H	A	H	A	H	H	H	H	H	H	H	H	H	B	H
Bn-scaff_17067_1-p114926	H	A	H	H	B	H	H	H	H	A	H	H	H	A	A	B	H	H	H	H	H	H	H	H	H	H	B	B	H	B	B	H	B	H	H	A	H	A	H	H	H	H	H	H	H	H	H	B	H
Bn-scaff_17067_1-p116130	H	A	H	H	B	H	H	H	H	A	H	H	H	A	A	B	H	H	H	H	H	H	H	H	H	H	B	B	H	B	B	H	B	H	H	A	H	A	H	H	H	H	H	H	H	H	H	B	H
Bn-scaff_17067_1-p1175674	H	A	H	H	B	H	H	H	H	A	H	H	H	A	A	B	H	H	H	H	H	H	H	H	H	H	B	B	H	B	B	H	B	H	H	A	H	A	H	H	H	H	H	H	H	H	H	B	H
Bn-scaff_17067_1-p1175731	H	A	H	H	B	H	H	H	H	A	H	H	H	A	A	B	H	H	H	H	H	H	H	H	H	H	B	B	H	B	B	H	B	H	H	A	H	A	H	H	H	H	H	H	H	H	H	B	H
Bn-scaff_17067_1-p1184291	H	A	-	-	-	H	H	H	H	A	H	H	H	A	A	B	H	H	H	H	H	H	H	H	H	H	B	B	H	B	B	H	B	H	-	A	H	A	H	H	H	H	H	H	H	H	H	B	H
Bn-scaff_17067_1-p1184611	H	A	H	H	B	H	H	H	H	A	H	H	H	A	A	B	H	H	H	H	H	H	H	H	H	H	B	B	H	B	B	H	B	H	H	A	H	A	H	H	H	H	H	H	H	H	H	B	H
Bn-scaff_17067_1-p1201050	H	A	H	H	B	H	H	H	H	A	H	H	H	A	A	B	H	H	H	H	H	H	H	H	H	H	B	B	H	B	B	H	B	H	H	A	H	A	H	H	H	H	H	H	H	H	H	B	H
Bn-scaff_17067_1-p1258718	H	A	H	H	B	H	H	H	H	A	H	H	H	A	A	B	H	H	H	H	H	H	H	H	H	H	B	B	H	B	B	H	B	H	H	A	H	A	H	H	H	H	H	H	H	H	H	B	H
Bn-scaff_17067_1-p1271895	H	A	H	H	B	H	H	H	H	A	H	H	H	A	A	B	H	H	H	H	H	H	H	H	H	H	B	B	H	B	B	H	B	H	H	A	H	A	H	H	H	H	H	H	H	H	H	B	H
Bn-scaff_17067_1-p131756	H	A	H	H	B	H	H	H	H	A	H	H	H	A	A	B	H	H	H	H	H	H	H	H	H	H	B	B	H	B	B	H	B	H	H	A	H	A	H	H	H	H	H	H	H	H	H	B	H
Bn-scaff_17067_1-p133446	H	A	H	H	B	H	H	H	H	A	H	H	H	A	A	B	H	H	H	H	H	H	H	H	H	H	B	B	H	B	B	H	B	H	H	A	H	A	H	H	H	H	H	H	H	H	H	B	H
Bn-scaff_17067_1-p154820	H	A	H	H	B	H	H	H	H	A	H	H	H	A	A	B	H	H	H	H	H	H	H	H	H	H	B	B	H	B	B	H	B	H	H	A	H	A	H	H	H	H	H	H	H	H	H	B	H
Bn-scaff_17067_1-p161385	H	A	H	H	B	H	H	H	H	A	H	H	H	A	A	B	H	H	H	H	H	H	H	H	H	H	B	B	H	B	B	H	B	H	H	A	H	A	H	H	H	H	H	H	H	H	H	B	H
Bn-scaff_17067_1-p16823	H	A	H	H	B	H	H	H	H	A	H	H	H	A	A	B	H	H	H	H	H	H	H	H	H	H	B	B	H	B	B	H	B	H	H	A	H	A	H	H	H	H	H	H	H	H	H	B	H
Bn-scaff_17067_1-p172202	H	A	H	H	B	H	H	H	H	A	H	H	H	A	A	B	H	H	H	H	H	H	H	H	H	H	B	B	H	B	B	H	B	H	H	A	H	A	H	H	H	H	H	H	H	H	H	B	H
Bn-scaff_17067_1-p172617	H	A	H	H	B	H	H	H	H	A	H	H	H	A	A	B	H	H	H	H	H	H	H	H	H	H	B	B	H	B	B	H	B	H	H	A	H	A	H	H	H	H	H	H	H	H	H	B	H
Bn-scaff_17067_1-p173202	H	A	H	H	B	H	H	H	H	A	H	H	H	A	A	B	H	H	H	H	H	H	H	H	H	H	B	B	H	B	B	H	B	H	H	A	H	A	H	H	H	H	H	H	H	H	H	B	H
Bn-scaff_17067_1-p173678	H	A	H	H	B	H	H	H	H	A	H	H	H	A	A	B	H	H	H	H	H	H	H	H	H	H	B	B	H	B	B	H	B	H	H	A	H	A	H	H	H	H	H	H	H	H	H	B	H
Bn-scaff_17067_1-p17491	H	A	H	H	B	H	H	H	H	A	H	H	H	A	A	B	H	H	H	H	H	H	H	H	H	H	B	B	H	B	B	H	B	H	H	A	H	A	H	H	H	H	H	H	H	H	H	B	H
Bn-scaff_17067_1-p175366	H	A	H	H	B	H	H	H	H	A	H	H	H	A	A	B	H	H	H	H	H	H	H	H	H	H	B	B	H	B	B	H	B	H	H	A	H	A	H	H	H	H	H	H	H	H	H	B	H
Bn-scaff_17067_1-p175455	H	A	H	H	B	H	H	H	H	A	H	H	H	A	A	B	H	H	H	H	H	H	H	H	H	H	B	B	H	B	B	H	B	H	H	A	H	A	H	H	H	H	H	H	H	H	H	B	H
Bn-scaff_17067_1-p176979	H	A	H	H	B	H	H	H	H	A	H	H	H	A	A	B	H	H	H	H	H	H	H	H	H	H	B	B	H	B	B	H	B	H	H	A	H	A	H	H	H	H	H	H	H	H	H	B	H
Bn-scaff_17067_1-p193252	H	A	H	H	B	H	H	H	H	A	H	H	H	A	A	B	H	H	H	H	H	H	H	H	H	H	B	B	H	B	B	H	B	H	H	A	H	A	H	H	H	H	H	H	H	H	H	B	H
Bn-scaff_17067_1-p194002	H	A	H	H	B	H	H	H	H	A	H	H	H	A	A	B	H	H	H	H	H	H	H	H	H	H	B	B	H	B	B	H	B	H	H	A	H	A	H	H	H	H	H	H	H	H	H	B	H
Bn-scaff_17067_1-p211690	H	A	H	H	B	H	H	H	H	A	H	H	H	A	A	B	H	H	H	H	H	H	H	H	H	H	B	B	H	B	B	H	B	H	H	A	H	A	H	H	H	H	H	H	H	H	H	B	H
Bn-scaff_17067_1-p227253	H	A	H	H	B	H	H	H	H	A	H	H	H	A	A	B	H	H	H	H	H	H	H	H	H	H	B	B	-	B	B	H	B	H	H	A	H	A	H	H	H	H	H	H	H	H	H	B	H
Bn-scaff_17067_1-p227678	H	A	H	H	B	H	H	H	H	A	H	H	H	A	A	B	H	H	H	H	H	H	H	H	H	H	B	B	H	B	B	H	B	H	H	A	H	A	H	H	H	H	H	H	H	H	H	B	H
Bn-scaff_17067_1-p23346	H	A	H	H	B	H	H	H	H	A	H	H	H	A	A	B	H	H	H	H	H	H	H	H	H	H	B	B	-	B	B	H	B	H	H	A	H	A	H	H	H	H	H	H	H	H	H	B	H
Bn-scaff_17067_1-p23751	H	A	H	H	B	H	H	H	H	A	H	H	H	A	A	B	H	H	H	H	H	H	H	H	H	H	B	B	H	B	B	H	B	H	H	A	H	A	H	H	H	H	H	H	H	H	H	B	H
Bn-scaff_17067_1-p32360	H	A	H	H	B	H	H	H	H	A	H	H	H	A	A	B	H	H	H	H	H	H	H	H	H	H	B	B	H	B	B	H	B	H	H	A	H	A	H	H	H	H	H	H	H	H	H	B	H
Bn-scaff_17067_1-p36111	H	A	H	H	B	H	H	H	H	A	H	H	H	A	A	B	H	H	H	H	H	H	H	H	H	H	B	B	-	B	B	H	B	H	H	A	H	A	H	H	H	H	H	H	H	H	H	B	H
Bn-scaff_17067_1-p37561	H	A	H	H	B	H	H	H	H	A	H	H	H	A	A	B	H	H	H	H	H	H	H	H	H	H	B	B	H	B	B	H	B	H	H	A	H	A	H	H	H	H	H	H	H	H	H	B	H
Bn-scaff_17067_1-p37940	H	A	H	H	B	H	H	H	H	A	H	H	H	A	A	B	H	H	H	H	H	H	H	H	H	H	B	B	H	B	B	H	B	H	H	A	H	A	H	H	H	H	H	H	H	H	H	B	H
Bn-scaff_17067_1-p38588	H	A	H	H	B	H	H	H	H	A	H	H	H	A	A	B	H	H	H	H	H	H	H	H	H	H	B	B	H	B	B	H	B	H	H	A	H	A	H	H	H	H	H	H	H	H	H	B	H
Bn-scaff_17067_1-p389393	H	A	H	H	B	H	H	H	H	A	H	H	H	A	A	B	H	H	H	H	H	H	H	H	H	H	B	B	H	B	B	H	B	H	H	A	H	A	H	H	H	H	H	H	H	H	H	B	H
Bn-scaff_17067_1-p402497	H	A	H	H	B	H	H	H	H	A	H	H	H	A	A	B	H	H	H	H	H	H	H	H	H	H	B	B	H	B	B	H	B	H	H	A	H	A	H	H	H	H	H	H	H	H	H	B	H
Bn-scaff_17067_1-p420347	H	A	H	H	B	H	H	H	H	A	H	H	H	A	A	B	H	H	H	H	H	H	H	H	H	H	B	B	H	B	B	H	B	H	H	A	H	A	H	H	H	H	H	H	H	H	H	B	H
Bn-scaff_17067_1-p427181	H	A	H	H	B	H	H	H	H	A	H	H	H	A	A	B	H	H	H	H	H	H	H	H	H	H	B	B	H	B	B	H	B	H	H	A	H	A	H	H	H	H	H	H	H	H	H	B	H
Bn-scaff_17067_1-p427696	H	A	H	H	B	H	H	H	H	A	H	H	H	A	A	B	H	H	H	H	H	H	H	H	H	H	B	B	H	B	B	H	B	H	H	A	H	A	H	H	H	H	H	H	H	H	H	B	H
Bn-scaff_17067_1-p448210	H	A	H	H	B	H	H	H	H	A	H	H	H	A	A	B	H	H	H	H	H	H	H	H	H	H	B	B	H	B	B	H	B	H	H	A	H	A	H	H	H	H	H	H	H	H	H	B	H
Bn-scaff_17067_1-p448313	H	A	H	H	B	H	H	H	H	A	H	H	H	A	A	B	H	H	H	H	H	H	H	H	H	H	B	B	H	B	B	H	B	H	H	A	H	A	H	H	H	H	H	H	H	H	H	B	H
Bn-scaff_17067_1-p448404	H	A	H	H	B	H	H	H	H	A	H	H	H	A	A	B	H	H	H	H	H	H	H	H	H	H	B	B	H	B	B	H	B	H	H	A	H	A	H	H	H	H	H	H	H	H	H	B	H
Bn-scaff_17067_1-p509745	H	A	H	H	B	H	H	H	H	A	H	H	H	A	A	B	H	H	H	H	H	H	H	H	H	H	B	B	H	B	B	H	B	H	H	A	H	A	H	H	H	H	H	H	H	H	H	B	H
Bn-scaff_17067_1-p509966	H	A	H	H	B	H	H	H	H	A	H	H	H	A	A	B	H	H	H	H	H	H	H	H	H	H	B	B	H	B	B	H	B	H	H	A	H	A	H	H	H	H	H	H	H	H	H	B	H
Bn-scaff_17067_1-p515648	H	A	H	H	B	H	H	H	H	A	H	H	H	A	A	B	H	H	H	H	H	H	H	H	H	H	B	B	H	B	B	H	B	H	H	A	H	A	H	H	H	H	H	H	H	H	H	B	H
Bn-scaff_17067_1-p53014	H	A	H	H	B	H	H	H	H	A	H	H	H	A	A	B	H	H	H	H	H	H	H	H	H	H	B	B	H	B	B	H	B	H	H	A	H	A	H	H	H	H	H	H	H	H	H	B	H
Bn-scaff_17067_1-p53638	H	A	H	H	B	H	H	H	H	A	H	H	H	A	A	B	H	H	H	H	H	H	H	H	H	H	B	B	-	B	B	H	B	H	H	A	H	A	H	H	H	H	H	H	H	H	H	B	H
Bn-scaff_17067_1-p545684	H	A	H	H	B	H	H	H	H	A	H	H	H	A	A	B	H	H	H	H	H	H	H	H	H	H	B	B	H	B	B	H	B	H	H	A	H	A	H	H	H	H	H	H	H	H	H	B	H
Bn-scaff_17067_1-p546375	H	A	H	H	B	H	H	H	H	A	H	H	H	A	A	B	H	H	H	H	H	H	H	H	H	H	B	B	H	B	B	H	B	H	H	A	H	A	H	H	H	H	H	H	H	H	H	B	H
Bn-scaff_17067_1-p548300	H	A	H	H	B	H	H	H	H	A	H	H	H	A	A	B	H	H	H	H	H	H	H	H	H	H	B	B	H	B	B	H	B	H	H	A	H	A	H	H	H	H	H	H	H	H	H	B	H
Bn-scaff_17067_1-p563801	H	A	H	H	B	H	H	H	H	A	H	H	H	A	A	B	H	H	H	H	H	H	H	H	H	H	B	B	H	B	B	H	B	H	H	A	H	A	H	H	H	H	H	H	H	H	H	B	H
Bn-scaff_17067_1-p570661	H	A	H	H	B	H	H	H	H	A	H	H	H	A	A	B	H	H	H	H	H	H	H	H	H	H	B	B	H	B	B	H	B	H	H	A	H	A	H	H	H	H	H	H	H	H	H	B	H
Bn-scaff_17067_1-p5767	H	A	H	H	B	H	H	H	H	A	H	H	H	A	A	B	H	H	H	H	H	H	H	H	H	H	B	B	-	B	B	H	B	H	H	A	H	A	H	H	H	H	H	H	H	H	H	B	H
Bn-scaff_17067_1-p576809	H	A	H	H	B	H	H	H	H	A	H	H	H	A	A	B	H	H	H	H	H	H	H	H	H	H	B	B	-	B	B	H	B	H	H	A	H	A	H	H	H	H	H	H	H	H	H	B	H
Bn-scaff_17067_1-p58235	H	A	H	H	B	H	H	H	H	A	-	H	H	A	A	B	H	H	H	H	H	H	H	H	H	H	B	B	-	B	B	H	B	H	H	A	H	A	H	H	H	H	H	H	H	H	H	B	H
Bn-scaff_17067_1-p583622	H	A	H	H	B	H	H	H	H	A	H	H	H	A	A	B	H	H	H	H	H	H	H	H	H	H	B	B	H	B	B	H	B	H	H	A	H	A	H	H	H	H	H	H	H	H	H	B	H
Bn-scaff_17067_1-p598856	H	A	H	H	B	H	H	H	H	A	H	H	H	A	A	B	H	H	H	H	H	H	H	H	H	H	B	B	H	B	B	H	B	H	H	A	H	A	H	H	H	H	H	H	H	H	H	B	H
Bn-scaff_17067_1-p601119	H	A	H	H	B	H	H	H	H	A	H	H	H	A	A	B	H	H	H	H	H	H	H	H	H	H	B	B	H	B	B	H	B	H	H	A	H	A	H	H	H	H	H	H	H	H	H	B	H
Bn-scaff_17067_1-p652163	H	A	H	H	B	H	H	H	H	A	H	H	H	A	A	B	H	H	H	H	H	H	H	H	H	H	B	B	H	B	B	H	B	H	H	A	H	A	H	H	H	H	H	H	H	H	H	B	H
Bn-scaff_17067_1-p653986	H	A	H	H	B	H	H	H	H	A	H	H	H	A	A	B	H	H	H	H	H	H	H	H	H	H	B	B	H	B	B	H	B	H	H	A	H	A	H	H	H	H	H	H	H	H	H	B	H
Bn-scaff_17067_1-p662278	H	A	H	H	B	H	H	H	H	A	H	H	H	A	A	B	H	H	H	H	H	H	H	H	H	H	B	B	-	B	B	H	B	H	H	A	H	A	H	H	H	H	H	H	H	H	H	B	H
Bn-scaff_17067_1-p669413	H	A	H	H	B	H	H	H	H	A	H	H	H	A	A	B	H	H	H	H	H	H	H	H	H	H	B	B	H	B	B	H	B	H	H	A	H	A	H	H	H	H	H	H	H	H	H	B	H
Bn-scaff_17067_1-p671017	H	A	H	H	B	H	H	H	H	A	H	H	H	A	A	B	H	H	H	H	H	H	H	H	H	H	B	B	H	B	B	H	B	H	H	A	H	A	H	H	H	H	H	H	H	H	H	B	H
Bn-scaff_17067_1-p675155	H	A	H	H	B	H	H	H	H	A	H	H	H	A	A	B	H	H	H	H	H	H	H	H	H	H	B	B	H	B	B	H	B	H	H	A	H	A	H	H	H	H	H	H	H	H	H	B	H
Bn-scaff_17067_1-p682900	H	A	H	H	B	H	H	H	H	A	H	H	H	A	A	B	H	H	H	H	H	H	H	H	H	H	B	B	-	B	B	H	B	H	H	A	H	A	H	H	H	H	H	H	H	H	H	B	H
Bn-scaff_17067_1-p702221	H	A	H	H	B	H	H	H	H	A	H	H	H	A	A	B	H	H	H	H	H	H	H	H	H	H	B	B	H	B	B	H	B	H	H	A	H	A	H	H	H	H	H	H	H	H	H	B	H
Bn-scaff_17067_1-p709216	H	A	H	H	B	H	H	H	H	A	H	H	H	A	A	B	H	H	H	H	H	H	H	H	H	H	B	B	H	B	B	H	B	H	H	A	H	A	H	H	H	H	H	H	H	H	H	B	H
Bn-scaff_17067_1-p716724	H	A	H	H	B	H	H	H	H	A	H	H	H	A	A	B	H	H	H	H	H	H	H	H	H	H	B	B	H	B	B	H	B	H	H	A	H	A	H	H	H	H	H	H	H	H	H	B	H
Bn-scaff_17067_1-p77157	H	A	H	H	B	H	H	H	H	A	H	H	H	A	A	B	H	H	H	H	H	H	H	H	H	H	B	B	H	B	B	H	B	H	H	A	H	A	H	H	H	H	H	H	H	H	H	B	H
Bn-scaff_17067_1-p83730	H	A	H	H	B	H	H	H	H	A	H	H	H	A	A	B	H	H	H	H	H	H	H	H	H	H	B	B	H	B	B	H	B	H	H	A	H	A	H	H	H	H	H	H	H	H	H	B	H
Bn-scaff_17067_1-p84677	H	A	H	H	B	H	H	H	H	A	H	H	H	A	A	B	H	H	H	H	H	H	H	H	H	H	B	B	H	B	B	H	B	H	H	A	H	A	H	H	H	H	H	H	H	H	H	B	H
Bn-scaff_17067_1-p902892	H	A	H	H	B	H	H	H	H	A	H	H	H	A	A	B	H	H	H	H	H	H	H	H	H	H	B	B	H	B	B	H	B	H	H	A	H	A	H	H	H	H	H	H	H	H	H	B	H
Bn-scaff_17067_1-p903380	H	A	H	H	B	H	H	H	H	A	H	H	H	A	A	B	H	H	H	H	H	H	H	H	H	H	B	B	H	B	B	H	B	H	H	A	H	A	H	H	H	H	H	H	H	H	H	B	H
Bn-scaff_17067_1-p903754	H	A	H	H	B	H	H	H	H	A	H	H	H	A	A	B	H	H	H	H	H	H	H	H	H	H	B	B	H	B	B	H	B	H	H	A	H	A	H	H	H	H	H	H	H	H	H	B	H
Bn-scaff_17067_1-p913728	H	A	H	H	B	H	H	H	H	A	H	H	H	A	A	B	H	H	H	H	H	H	H	H	H	H	B	B	-	B	B	H	B	H	H	A	H	A	H	H	H	H	H	H	H	H	H	B	H
Bn-scaff_17067_1-p937390	H	A	H	H	B	H	H	H	H	A	H	H	H	A	A	B	H	H	H	H	H	H	H	H	H	H	B	B	H	B	B	H	B	H	H	A	H	A	H	H	H	H	H	H	H	H	H	B	H
Bn-scaff_17683_1-p164404	H	A	H	H	B	H	H	H	H	A	H	H	H	A	A	B	H	H	H	H	H	H	H	H	H	H	B	B	H	B	B	H	B	H	H	A	H	A	H	H	H	H	H	H	H	H	H	B	H
Bn-scaff_18245_1-p118984	H	A	H	H	B	H	H	H	H	A	H	H	H	A	A	B	H	H	H	H	H	H	H	H	H	H	B	B	H	B	B	H	B	H	H	A	H	A	H	H	H	H	H	H	H	H	H	B	H
Bn-scaff_18245_1-p119654	H	A	H	H	B	H	H	H	H	A	H	H	H	A	A	B	H	H	H	H	H	H	H	H	H	H	B	B	H	B	B	H	B	H	H	A	H	A	H	H	H	H	H	H	H	H	H	B	H
Bn-scaff_18245_1-p120490	H	A	H	H	B	H	H	H	H	A	H	H	H	A	A	B	H	H	H	H	H	H	H	H	H	H	B	B	H	B	B	H	B	H	H	A	H	A	H	H	H	H	H	H	H	H	H	B	H
Bn-scaff_18245_1-p163240	H	A	H	H	B	H	H	H	H	A	H	H	H	A	A	B	H	H	H	H	H	H	H	H	H	H	B	B	H	B	B	H	B	H	H	A	H	A	H	H	H	H	H	H	H	H	H	B	H
Bn-scaff_18245_1-p163484	H	A	H	H	B	H	H	H	H	A	H	H	H	A	A	B	H	H	H	H	H	H	H	H	H	H	B	B	H	B	B	H	B	H	H	A	H	A	H	H	H	H	H	H	H	H	H	B	H
Bn-scaff_18245_1-p163981	H	A	H	H	B	H	H	H	H	A	H	H	H	A	A	B	H	H	H	H	H	H	H	H	H	H	B	B	H	B	B	H	B	H	H	A	H	A	H	H	H	H	H	H	H	H	H	B	H
Bn-scaff_18245_1-p171643	H	A	H	H	B	H	H	H	H	A	H	H	H	A	A	B	H	H	H	H	H	H	H	H	H	H	B	B	H	B	B	H	B	H	H	A	H	A	H	H	H	H	H	H	H	H	H	B	H
Bn-scaff_18245_1-p176182	H	A	H	H	B	H	H	H	H	A	H	H	H	A	A	B	H	H	H	H	H	H	H	H	H	H	B	B	H	B	B	H	B	H	H	A	H	A	H	H	H	H	H	H	H	H	H	B	H
Bn-scaff_18245_1-p176923	H	A	H	H	B	H	H	H	H	A	H	H	H	A	A	B	H	H	H	H	H	H	H	H	H	H	B	B	H	B	B	H	B	H	H	A	H	A	H	H	H	H	H	H	H	H	H	B	H
Bn-scaff_18245_1-p214720	H	A	H	H	B	H	H	H	H	A	H	H	H	A	A	B	H	H	H	H	H	H	H	H	H	H	B	B	H	B	B	H	B	H	H	A	H	A	H	H	H	H	H	H	H	H	H	B	H
Bn-scaff_18245_1-p231640	H	A	H	H	B	H	H	H	H	A	H	-	H	A	A	B	H	H	H	H	H	H	H	H	H	H	B	B	H	B	B	H	B	H	H	A	H	A	H	H	H	H	H	H	H	H	H	B	H
Bn-scaff_18245_1-p55244	H	A	H	H	B	H	H	H	H	A	H	H	H	A	A	B	H	H	H	H	H	H	H	H	H	H	B	B	H	B	B	H	B	H	H	A	H	A	H	H	H	H	H	H	H	H	H	B	H
Bn-scaff_18245_1-p55837	H	A	H	H	B	H	H	H	H	A	H	H	H	A	A	B	H	H	H	H	H	H	H	H	H	H	B	B	H	B	B	H	B	H	H	A	H	A	H	H	H	H	H	H	H	H	H	B	H
Bn-scaff_18245_1-p56472	H	A	H	H	B	H	H	H	H	A	H	H	H	A	A	B	H	H	H	H	H	H	H	H	H	H	B	B	H	B	B	H	B	H	H	A	H	A	H	H	H	H	H	H	H	H	H	B	H
Bn-scaff_18245_1-p56750	H	A	H	H	B	H	H	H	H	A	H	H	H	A	A	B	H	H	H	H	H	H	H	H	H	H	B	B	H	B	B	H	B	H	H	A	H	A	H	H	H	H	H	H	H	H	H	B	H
Bn-scaff_18245_1-p71056	H	A	H	H	B	H	H	H	H	A	H	H	H	A	A	B	H	H	H	H	H	H	H	H	H	H	B	B	-	B	B	H	B	H	H	A	H	A	H	H	H	H	H	H	H	H	H	B	H
Bn-scaff_18245_1-p84866	H	A	H	H	B	H	H	H	H	A	H	H	H	A	A	B	H	H	H	H	H	H	H	H	H	H	B	B	-	B	B	H	B	H	H	A	H	A	H	H	H	H	H	H	H	H	H	B	H
Bn-scaff_18245_1-p98642	H	A	H	H	B	H	H	H	H	A	H	H	H	A	A	B	H	H	H	H	H	H	H	H	H	H	B	B	H	B	B	H	B	H	H	A	H	A	H	H	H	H	H	H	H	H	H	B	H
Bn-scaff_18245_1-p99167	H	A	H	H	B	H	H	H	H	A	H	H	H	A	A	B	H	H	H	H	H	H	H	H	H	H	B	B	-	B	B	H	B	H	H	A	H	A	H	H	H	H	H	H	H	H	H	B	H
Bn-scaff_18245_1-p99219	H	A	H	H	B	H	H	H	H	A	H	H	H	A	A	B	H	H	H	H	H	H	H	H	H	H	B	B	H	B	B	H	B	H	H	A	H	A	H	H	H	H	H	H	H	H	H	B	H
Bn-scaff_18323_1-p12315	H	A	H	H	B	H	H	H	H	A	H	H	H	A	A	B	H	H	H	H	H	H	H	H	H	H	B	B	H	B	B	H	B	H	H	A	H	A	H	H	H	H	H	H	H	H	H	B	H
Bn-scaff_18323_1-p150243	H	A	H	H	B	H	H	H	H	A	H	H	H	A	A	B	H	H	H	H	H	H	H	H	H	H	B	B	H	B	B	H	B	H	H	A	H	A	H	H	H	H	H	H	H	H	H	B	H
Bn-scaff_18323_1-p169753	H	A	H	H	B	H	H	H	H	A	H	H	H	A	A	B	H	H	H	H	H	H	H	H	H	H	B	B	-	B	B	H	B	H	H	A	H	A	H	H	H	H	H	H	H	H	H	B	H
Bn-scaff_18323_1-p257237	H	A	H	H	B	H	H	H	H	A	H	H	H	A	A	B	H	H	H	H	H	H	H	H	H	H	B	B	-	B	B	H	B	H	H	A	H	A	H	H	H	H	H	H	H	H	H	B	H
Bn-scaff_18323_1-p257664	H	A	H	H	B	H	H	H	H	A	H	H	H	A	A	B	H	H	H	H	H	H	H	H	H	H	B	B	H	B	B	H	B	H	H	A	H	A	H	H	H	H	H	H	H	H	H	B	H
Bn-scaff_18323_1-p257973	H	A	H	H	B	H	H	H	H	A	H	H	H	A	A	B	H	H	H	H	H	H	H	H	H	H	B	B	H	B	B	H	B	H	H	A	H	A	H	H	H	H	H	H	H	H	H	B	H
Bn-scaff_18323_1-p269662	H	A	H	H	B	H	H	H	H	A	H	H	H	A	A	B	H	H	H	H	H	H	H	H	H	H	B	B	H	B	B	H	B	H	H	A	H	A	H	H	H	H	H	H	H	H	H	B	H
Bn-scaff_18323_1-p29616	H	A	H	H	B	H	H	H	H	A	H	H	H	A	A	B	H	H	H	H	H	H	H	H	H	H	B	B	H	B	B	H	B	H	H	A	H	A	H	H	H	H	H	H	H	H	H	B	H
Bn-scaff_18323_1-p297701	H	A	H	H	B	H	H	H	H	A	H	H	H	A	A	B	H	H	H	H	H	H	H	H	H	H	B	B	H	B	B	H	B	H	H	A	H	A	H	H	H	H	H	H	H	H	H	B	H
Bn-scaff_18323_1-p297746	H	A	H	H	B	H	H	H	H	A	H	H	H	A	A	B	H	H	H	H	H	H	H	H	H	H	B	B	H	B	B	H	B	H	H	A	H	A	H	H	H	H	H	H	H	H	H	B	H
Bn-scaff_18323_1-p53017	H	A	H	H	B	H	H	H	H	A	H	H	H	A	A	B	H	H	H	H	H	H	H	H	H	H	B	B	H	B	B	H	B	H	H	A	H	A	H	H	H	H	H	H	H	H	H	B	H
Bn-scaff_18323_1-p54601	H	A	H	H	B	H	H	H	H	A	H	H	H	A	A	B	H	H	H	H	H	H	H	H	H	H	B	B	H	B	B	H	B	H	H	A	H	A	H	H	H	H	H	H	H	H	H	B	H
Bn-scaff_18406_1-p12755	H	A	H	H	B	H	H	H	H	A	H	H	H	A	A	B	H	H	H	H	H	H	H	H	H	H	B	B	H	B	B	H	B	H	H	A	H	A	H	H	H	H	H	H	H	H	H	B	H
Bn-scaff_18406_1-p183669	H	A	H	H	B	H	H	H	H	A	H	H	H	A	A	B	H	H	H	H	H	H	H	H	H	H	B	B	H	B	B	H	B	H	H	A	H	A	H	H	H	H	H	H	H	H	H	B	H
Bn-scaff_18406_1-p187312	H	A	H	H	B	H	H	H	H	A	H	H	H	A	A	B	H	H	H	H	H	H	H	H	H	H	B	B	H	B	B	H	B	H	H	A	H	A	H	H	H	H	H	H	H	H	H	B	H
Bn-scaff_18406_1-p187728	H	A	H	H	B	H	H	H	H	A	H	H	H	A	A	B	H	H	H	H	H	H	H	H	H	H	B	B	H	B	B	H	B	H	H	A	H	A	H	H	H	H	H	H	H	H	H	B	H
Bn-scaff_18406_1-p192128	H	A	H	H	B	H	H	H	H	A	H	H	H	A	A	B	H	H	H	H	H	H	H	H	H	H	B	B	H	B	B	H	B	H	H	A	H	A	H	H	H	H	H	H	H	H	H	B	H
Bn-scaff_18406_1-p192605	H	A	H	H	B	H	H	H	H	A	H	H	H	A	A	B	H	H	H	H	H	H	H	H	H	H	B	B	H	B	B	H	B	H	H	A	H	A	H	H	H	H	H	H	H	H	H	B	H
Bn-scaff_18406_1-p236715	H	A	H	H	B	H	H	H	H	A	H	H	H	A	A	B	H	H	H	H	H	H	H	H	H	H	B	B	H	B	B	H	B	H	H	A	H	A	H	H	H	H	H	H	H	H	H	B	H
Bn-scaff_18406_1-p256589	H	A	H	H	B	H	H	H	H	A	H	H	H	A	A	B	H	H	H	H	H	H	H	H	H	H	B	B	H	B	B	H	B	H	H	A	H	A	H	H	H	H	H	H	H	H	H	B	H
Bn-scaff_18406_1-p258746	H	A	H	H	B	H	H	H	H	A	H	H	H	A	A	B	H	H	H	H	H	H	H	H	H	H	B	B	H	B	B	H	B	H	H	A	H	A	H	H	H	H	H	H	H	H	H	B	H
Bn-scaff_18406_1-p266026	H	A	H	H	B	H	H	H	H	A	H	H	H	A	A	B	H	H	H	H	H	H	H	H	H	H	B	B	H	B	B	H	B	H	H	A	H	A	H	H	H	H	H	H	H	H	H	B	H
Bn-scaff_18406_1-p266350	H	A	H	H	B	H	H	H	H	A	H	H	H	A	A	B	H	H	H	H	H	H	H	H	H	H	B	B	H	B	B	H	B	H	H	A	H	A	H	H	H	H	H	H	H	H	H	B	H
Bn-scaff_18406_1-p32052	H	A	H	H	B	H	H	H	H	A	H	H	H	A	A	B	H	H	H	H	H	H	H	H	H	H	B	B	H	B	B	H	B	H	H	A	H	A	H	H	H	H	H	H	H	H	H	B	H
Bn-scaff_18406_1-p32067	H	A	H	H	B	H	H	H	H	A	H	H	H	A	A	B	H	H	H	H	H	H	H	H	H	H	B	B	H	B	B	H	B	H	H	A	H	A	H	H	H	H	H	H	H	H	H	B	H
Bn-scaff_18406_1-p323115	H	A	H	H	B	H	H	H	H	A	H	H	H	A	A	B	H	H	H	H	H	H	H	H	H	H	B	B	H	B	B	H	B	H	H	A	H	A	H	H	H	H	H	H	H	H	H	B	H
Bn-scaff_18406_1-p323640	H	A	H	H	B	H	H	H	H	A	H	H	H	A	A	B	H	H	H	H	H	H	H	H	H	H	B	B	H	B	B	H	B	H	H	A	H	A	H	H	H	H	H	H	H	H	H	B	H
Bn-scaff_18406_1-p324051	H	A	H	H	B	H	H	H	H	A	H	H	H	A	A	B	H	H	H	H	H	H	H	H	H	H	B	B	H	B	B	H	B	H	H	A	H	A	H	H	H	H	H	H	H	H	H	B	H
Bn-scaff_18406_1-p325057	H	A	H	H	B	H	H	H	H	A	H	H	H	A	A	B	H	H	H	H	H	H	H	H	H	H	B	B	-	B	B	H	B	H	H	A	H	A	H	H	H	H	H	H	H	H	H	B	H
Bn-scaff_18406_1-p325183	H	A	H	H	B	H	H	H	H	A	H	H	H	A	A	B	H	H	H	H	H	H	H	H	H	H	B	B	-	B	B	H	B	H	H	A	H	A	H	H	H	H	H	H	H	H	H	B	H
Bn-scaff_18406_1-p325648	H	A	H	H	B	H	H	H	H	A	H	H	H	A	A	B	H	H	H	H	H	H	H	H	H	H	B	B	H	B	B	H	B	H	H	A	H	A	H	H	H	H	H	H	H	H	H	B	H
Bn-scaff_18406_1-p328447	H	A	H	H	B	H	H	H	H	A	H	H	H	A	A	B	H	H	H	H	H	H	H	H	H	H	B	B	H	B	B	H	B	H	H	A	H	A	H	H	H	H	H	H	H	H	H	B	H
Bn-scaff_18406_1-p328839	H	A	H	H	B	H	H	H	H	A	H	H	H	A	A	B	H	H	H	H	H	H	H	H	H	H	B	B	H	B	B	H	B	H	H	A	H	A	H	H	H	H	H	H	H	H	H	B	H
Bn-scaff_18406_1-p329066	H	A	H	H	B	H	H	H	H	A	H	H	H	A	A	B	H	H	H	H	H	H	H	H	H	H	B	B	H	B	B	H	B	H	H	A	H	A	H	H	H	H	H	H	H	H	H	B	H
Bn-scaff_18406_1-p329204	H	A	H	H	B	H	H	H	H	A	H	H	H	A	A	B	H	H	H	H	H	H	H	H	H	H	B	B	H	B	B	H	B	H	H	A	H	A	H	H	H	H	H	H	H	H	H	B	H
Bn-scaff_18406_1-p329399	H	A	H	H	B	H	H	H	H	A	H	H	H	A	A	B	H	H	H	H	H	H	H	H	H	H	B	B	H	B	B	H	B	H	H	A	H	A	H	H	H	H	H	H	H	H	H	B	H
Bn-scaff_18406_1-p329572	H	A	H	H	B	H	H	H	H	A	H	H	H	A	A	B	H	H	H	H	H	H	H	H	H	H	B	B	H	B	B	H	B	H	H	A	H	A	H	H	H	H	H	H	H	H	H	B	H
Bn-scaff_18406_1-p329732	H	A	H	H	B	H	H	H	H	A	H	H	H	A	A	B	H	H	H	H	H	H	H	H	H	H	B	B	H	B	B	H	B	H	H	A	H	A	H	H	H	H	H	H	H	H	H	B	H
Bn-scaff_18406_1-p330457	H	A	H	H	B	H	H	H	H	A	H	H	H	A	A	B	H	H	H	H	H	H	H	H	H	H	B	B	H	B	B	H	B	H	H	A	H	A	H	H	H	H	H	H	H	H	H	B	H
Bn-scaff_18406_1-p331195	H	A	H	H	B	H	H	H	H	A	H	H	H	A	A	B	H	H	H	H	H	H	H	H	H	H	B	B	H	B	B	H	B	H	H	A	H	A	H	H	H	H	H	H	H	H	H	B	H
Bn-scaff_18406_1-p331288	H	A	H	H	B	H	H	H	H	A	H	H	H	A	A	B	H	H	H	H	H	H	H	H	H	H	B	B	H	B	B	H	B	H	H	A	H	A	H	H	H	H	H	H	H	H	H	B	H
Bn-scaff_18406_1-p350163	H	A	H	H	B	H	H	H	H	A	H	H	H	A	A	B	H	H	H	H	H	H	H	H	H	H	B	B	H	B	B	H	B	H	H	A	H	A	H	H	H	H	H	H	H	H	H	B	H
Bn-scaff_18406_1-p356330	H	A	H	H	B	H	H	H	H	A	H	H	H	A	A	B	H	H	H	H	H	H	H	H	H	H	B	B	-	B	B	H	B	H	H	A	H	A	H	H	H	H	H	H	H	H	H	B	H
Bn-scaff_18406_1-p359220	H	A	H	H	B	H	H	H	H	A	H	H	H	A	A	B	H	H	H	H	H	H	H	H	H	H	B	B	H	B	B	H	B	H	H	A	H	A	H	H	H	H	H	H	H	H	H	B	H
Bn-scaff_18406_1-p359391	H	A	H	H	B	H	H	H	H	A	H	H	H	A	A	B	H	H	H	H	H	H	H	H	H	H	B	B	H	B	B	H	B	H	H	A	H	A	H	H	H	H	H	H	H	H	H	B	H
Bn-scaff_18406_1-p359798	H	A	H	H	B	H	H	H	H	A	H	H	H	A	A	B	H	H	H	H	H	H	H	H	H	H	B	B	H	B	B	H	B	H	H	A	H	A	H	H	H	H	H	H	H	H	H	B	H
Bn-scaff_18406_1-p367857	H	A	H	H	B	H	H	H	H	A	H	H	H	A	A	B	H	H	H	H	H	H	H	H	H	H	B	B	H	B	B	H	B	H	H	A	H	A	H	H	H	H	H	H	H	H	H	B	H
Bn-scaff_18406_1-p368223	H	A	H	H	B	H	H	H	H	A	H	H	H	A	A	B	H	H	H	H	H	H	H	H	H	H	B	B	H	B	B	H	B	H	H	A	H	A	H	H	H	H	H	H	H	H	H	B	H
Bn-scaff_18406_1-p369950	H	A	H	H	B	H	H	H	H	A	H	H	H	A	A	B	H	H	H	H	H	H	H	H	H	H	B	B	H	B	B	H	B	H	H	A	H	A	H	H	H	H	H	H	H	H	H	B	H
Bn-scaff_18406_1-p370432	H	A	H	H	B	H	H	H	H	A	H	H	H	A	A	B	H	H	H	H	H	H	H	H	H	H	B	B	H	B	B	H	B	H	H	A	H	A	H	H	H	H	H	H	H	H	H	B	H
Bn-scaff_18406_1-p371018	H	A	H	H	B	H	H	H	H	A	H	H	H	A	A	B	H	H	H	H	H	H	H	H	H	H	B	B	H	B	B	H	B	H	H	A	H	A	H	H	H	H	H	H	H	H	H	B	H
Bn-scaff_18406_1-p371103	H	A	H	H	B	H	H	H	H	A	H	H	H	A	A	B	H	H	H	H	H	H	H	H	H	H	B	B	H	B	B	H	B	H	H	A	H	A	H	H	H	H	H	H	H	H	H	B	H
Bn-scaff_18406_1-p371186	H	A	H	H	B	H	H	H	H	A	H	H	H	A	A	B	H	H	H	H	H	H	H	H	H	H	B	B	H	B	B	H	B	H	H	A	H	A	H	H	H	H	H	H	H	H	H	B	H
Bn-scaff_18406_1-p371299	H	A	H	H	B	H	H	H	H	A	H	H	H	A	A	B	H	H	H	H	H	H	H	H	H	H	B	B	H	B	B	H	B	H	H	A	H	A	H	H	H	H	H	H	H	H	H	B	H
Bn-scaff_18406_1-p371447	H	A	H	H	B	H	H	H	H	A	H	H	H	A	A	B	H	H	H	H	H	H	H	H	H	H	B	B	H	B	B	H	B	H	H	A	H	A	H	H	H	H	H	H	H	H	H	B	H
Bn-scaff_18406_1-p371652	H	A	H	H	B	H	H	H	H	A	H	H	H	A	A	B	H	H	H	H	H	H	H	H	H	H	B	B	H	B	B	H	B	H	H	A	H	A	H	H	H	H	H	H	H	H	H	B	H
Bn-scaff_18406_1-p372235	H	A	H	H	B	H	H	H	H	A	H	H	H	A	A	B	H	H	H	H	H	H	H	H	H	H	B	B	H	B	B	H	B	H	H	A	H	A	H	H	H	H	H	H	H	H	H	B	H
Bn-scaff_18406_1-p39053	H	A	H	H	B	H	H	H	H	A	H	H	H	A	A	B	H	H	H	H	H	H	H	H	H	H	B	B	H	B	B	H	B	H	H	A	H	A	H	H	H	H	H	H	H	H	H	B	H
Bn-scaff_18406_1-p39429	H	A	H	H	B	H	H	H	H	A	H	H	H	A	A	B	H	H	H	H	H	H	H	H	H	H	B	B	H	B	B	H	B	H	H	A	H	A	H	H	H	H	H	H	H	H	H	B	H
Bn-scaff_18406_1-p400141	H	A	H	H	B	H	H	H	H	A	H	H	H	A	A	B	H	H	H	H	H	H	H	H	H	H	B	B	H	B	B	H	B	H	H	A	H	A	H	H	H	H	H	H	H	H	H	B	H
Bn-scaff_18406_1-p400545	H	A	H	H	B	H	H	H	H	A	H	H	H	A	A	B	H	H	H	H	H	H	H	H	H	H	B	B	H	B	B	H	B	H	H	A	H	A	H	H	H	H	H	H	H	H	H	B	H
Bn-scaff_18406_1-p411792	H	A	H	H	B	H	H	H	H	A	H	H	H	A	A	B	H	H	H	H	H	H	H	H	H	H	B	B	H	B	B	H	B	H	H	A	H	A	H	H	H	H	H	H	H	H	H	B	H
Bn-scaff_18406_1-p445420	H	A	H	H	B	H	H	H	H	A	H	H	H	A	A	B	H	H	H	H	H	H	H	H	H	H	B	B	H	B	B	H	B	H	H	A	H	A	H	H	H	H	H	H	H	H	H	B	H
Bn-scaff_18406_1-p446132	H	A	H	H	B	H	H	H	H	A	H	H	H	A	A	B	H	H	H	H	H	H	H	H	H	H	B	B	H	B	B	H	B	H	H	A	H	A	H	H	H	H	H	H	H	H	H	B	H
Bn-scaff_18406_1-p451635	H	A	H	H	B	H	H	H	H	A	H	H	H	A	A	B	H	H	H	H	H	H	H	H	H	H	B	B	H	B	B	H	B	H	H	A	H	A	H	H	H	H	H	H	H	H	H	B	H
Bn-scaff_18406_1-p452225	H	A	H	H	B	H	H	H	H	A	H	H	H	A	A	B	H	H	H	H	H	H	H	H	H	H	B	B	H	B	B	H	B	H	H	A	H	A	H	H	H	H	H	H	H	H	H	B	H
Bn-scaff_18406_1-p452288	H	A	H	H	B	H	H	H	H	A	H	H	H	A	A	B	H	H	H	H	H	H	H	H	H	H	B	B	H	B	B	H	B	H	H	A	H	A	H	H	H	H	H	H	H	H	H	B	H
Bn-scaff_18406_1-p453204	H	A	H	H	B	H	H	H	H	A	H	H	H	A	A	B	H	H	H	H	H	H	H	H	H	H	B	B	H	B	B	H	B	H	H	A	H	A	H	H	H	H	H	H	H	H	H	B	H
Bn-scaff_18406_1-p464535	H	A	H	H	B	H	H	H	H	A	H	H	H	A	A	B	H	H	H	H	H	H	H	H	H	H	B	B	H	B	B	H	B	H	H	A	H	A	H	H	H	H	H	H	H	H	H	B	H
Bn-scaff_18406_1-p465887	H	A	H	H	B	H	H	H	H	A	H	H	H	A	A	B	H	H	H	H	H	H	H	H	H	H	B	B	H	B	B	H	B	H	H	A	H	A	H	H	H	H	H	H	H	H	H	B	H
Bn-scaff_18406_1-p467454	H	A	H	H	B	H	H	H	H	A	H	H	H	A	A	B	H	H	H	H	H	H	H	H	H	H	B	B	H	B	B	H	B	H	H	A	H	A	H	H	H	H	H	H	H	H	H	B	H
Bn-scaff_18406_1-p54428	H	A	H	H	B	H	H	H	H	A	H	H	H	A	A	B	H	H	H	H	H	H	H	H	H	H	B	B	-	B	B	H	B	H	H	A	H	A	H	H	H	H	H	H	H	H	H	B	H
Bn-scaff_18406_1-p56260	H	A	H	H	B	H	H	H	H	A	H	H	H	A	A	B	H	H	H	H	H	H	H	H	H	H	B	B	H	B	B	H	B	H	H	A	H	A	H	H	H	H	H	H	H	H	H	B	H
Bn-scaff_18406_1-p580773	H	A	H	H	B	H	H	H	H	A	H	H	H	A	A	B	H	H	H	H	H	H	H	H	H	H	B	B	H	B	B	H	B	H	H	A	H	A	H	H	H	H	H	H	H	H	H	B	H
Bn-scaff_18406_1-p591911	H	A	H	H	B	H	H	H	H	A	H	H	H	A	A	B	H	H	H	H	H	H	H	H	H	H	B	B	H	B	B	H	B	H	H	A	H	A	H	H	H	H	H	H	H	H	H	B	H
Bn-scaff_18406_1-p69905	H	A	H	H	B	H	H	H	H	A	H	H	H	A	A	B	H	H	H	H	H	H	H	H	H	H	B	B	H	B	B	H	B	H	H	A	H	A	H	H	H	H	H	H	H	H	H	B	H
Bn-scaff_18406_1-p70631	H	A	H	H	B	H	H	H	H	A	H	H	H	A	A	B	H	H	H	H	H	H	H	H	H	H	B	B	H	B	B	H	B	H	H	A	H	A	H	H	H	H	H	H	H	H	H	B	H
Bn-scaff_18406_1-p72301	H	A	H	H	B	H	H	H	H	A	H	H	H	A	A	B	H	H	H	H	H	H	H	H	H	H	B	B	H	B	B	H	B	H	H	A	H	A	H	H	H	H	H	H	H	H	H	B	H
Bn-scaff_18406_1-p72480	H	A	H	H	B	H	H	H	H	A	H	H	H	A	A	B	H	H	H	H	H	H	H	H	H	H	B	B	H	B	B	H	B	H	H	A	H	A	H	H	H	H	H	H	H	H	H	B	H
Bn-scaff_18406_1-p74007	H	A	H	H	B	H	H	H	H	A	H	H	H	A	A	B	H	H	H	H	H	H	H	H	H	H	B	B	H	B	B	H	B	H	H	A	H	A	H	H	H	H	H	H	H	H	H	B	H
Bn-scaff_18406_1-p9731	H	A	H	H	B	H	H	H	H	A	H	H	H	A	A	B	H	H	H	H	H	H	H	H	H	H	B	B	H	B	B	H	B	H	H	A	H	A	H	H	H	H	H	H	H	H	H	B	H
Bn-scaff_18406_1-p9791	H	A	H	H	B	H	H	H	H	A	H	H	H	A	A	B	H	H	H	H	H	H	H	H	H	H	B	B	H	B	B	H	B	H	H	A	H	A	H	H	H	H	H	H	H	H	H	B	H
Bn-scaff_20155_1-p16727	H	A	H	H	B	H	H	H	H	A	H	H	H	A	A	B	H	H	H	H	H	H	H	H	H	H	B	B	H	B	B	H	B	H	H	A	H	A	H	H	H	H	H	H	H	H	H	B	H
Bn-scaff_20155_1-p4287	H	A	H	-	B	H	H	H	H	A	H	H	H	A	A	B	H	H	H	H	H	H	H	H	H	H	B	B	-	B	B	H	B	H	H	A	H	A	H	H	H	H	H	H	H	H	H	B	H
Bn-scaff_20732_1-p100298	H	A	H	H	B	H	H	H	H	A	H	H	H	A	A	B	H	H	H	H	H	H	H	H	H	H	B	B	H	B	B	H	B	H	H	A	H	A	H	H	H	H	H	H	H	H	H	B	H
Bn-scaff_20732_1-p100476	H	A	H	H	B	H	H	H	H	A	H	H	H	A	A	B	H	H	H	H	H	H	H	H	H	H	B	B	H	B	B	H	B	H	H	A	H	A	H	H	H	H	H	H	H	H	H	B	H
Bn-scaff_20732_1-p100886	H	A	H	H	B	H	H	H	H	A	H	H	H	A	A	B	H	H	H	H	H	H	H	H	H	H	B	B	H	B	B	H	B	H	H	A	H	A	H	H	H	H	H	H	H	H	H	B	H
Bn-scaff_20732_1-p101324	H	A	H	H	B	H	H	H	H	A	H	H	H	A	A	B	H	H	H	H	H	H	H	H	H	H	B	B	H	B	B	H	B	H	H	A	H	A	H	H	H	H	H	H	H	H	H	B	H
Bn-scaff_20732_1-p104178	H	A	H	H	B	H	H	H	H	A	H	H	H	A	A	B	H	H	H	H	H	H	H	H	H	H	B	B	-	B	B	H	B	H	H	A	H	A	H	H	H	H	H	H	H	H	H	B	H
Bn-scaff_20732_1-p126267	H	A	H	H	B	H	H	H	H	A	H	H	H	A	A	B	H	H	H	H	H	H	H	H	H	H	B	B	H	B	B	H	B	H	H	A	H	A	H	H	H	H	H	H	H	H	H	B	H
Bn-scaff_20732_1-p126745	H	A	H	H	B	H	H	H	H	A	H	H	H	A	A	B	H	H	H	H	H	H	H	H	H	H	B	B	H	B	B	H	B	H	H	A	H	A	H	H	H	H	H	H	H	H	H	B	H
Bn-scaff_20732_1-p173328	H	A	H	H	B	H	H	H	H	A	H	H	H	A	A	B	H	H	H	H	H	H	H	H	H	H	B	B	H	B	B	H	B	H	H	A	H	A	H	H	H	H	H	H	H	H	H	B	H
Bn-scaff_20732_1-p213396	H	A	H	H	B	H	H	H	H	A	H	H	H	A	A	B	H	H	H	H	H	H	H	H	H	H	B	B	H	B	B	H	B	H	H	A	H	A	H	H	H	H	H	H	H	H	H	B	H
Bn-scaff_20732_1-p213590	H	A	H	H	B	H	H	H	H	A	H	H	H	A	A	B	H	H	H	H	H	H	H	H	H	H	B	B	H	B	B	H	B	H	H	A	H	A	H	H	H	H	H	H	H	H	H	B	H
Bn-scaff_20732_1-p220595	H	A	H	H	B	H	H	H	H	A	H	H	H	A	A	B	H	H	H	H	H	H	H	H	H	H	B	B	H	B	B	H	B	H	H	A	H	A	H	H	H	H	H	H	H	H	H	B	H
Bn-scaff_20732_1-p47754	H	A	H	H	B	H	H	H	H	A	H	H	H	A	A	B	H	H	H	H	H	H	H	H	H	H	B	B	H	B	B	H	B	H	H	A	H	A	H	H	H	H	H	H	H	H	H	B	H
Bn-scaff_20732_1-p97173	H	A	H	H	B	H	H	H	H	A	H	H	H	A	A	B	H	H	H	H	H	H	H	H	H	H	B	B	H	B	B	H	B	H	H	A	H	A	H	H	H	H	H	H	H	H	H	B	H
Bn-scaff_20732_1-p99853	H	A	H	H	B	H	H	H	H	A	H	H	H	A	A	B	H	H	H	H	H	H	H	H	H	H	B	B	H	B	B	H	B	H	H	A	H	A	H	H	H	H	H	H	H	H	H	B	H
Bn-scaff_17067_1-p437771	H	A	H	H	B	H	H	H	H	A	H	H	H	A	A	B	H	H	H	H	H	H	H	H	H	H	B	B	H	B	B	H	B	H	H	A	H	A	H	H	H	H	H	H	H	H	H	B	H
Bn-scaff_17067_1-p439685	H	A	H	H	B	H	H	H	H	A	H	H	H	A	A	B	H	H	H	H	H	H	H	H	H	H	B	B	H	B	B	H	B	H	H	A	H	A	H	H	H	H	H	H	H	H	H	B	H
Bn-scaff_26712_1-p22323	H	H	H	H	B	B	H	A	H	A	H	H	A	H	H	B	H	A	H	H	B	H	H	A	H	H	B	B	H	H	H	A	B	H	H	A	H	A	H	H	H	A	A	A	H	H	A	B	B
Bn-scaff_15712_5-p649917	B	B	H	H	A	H	H	H	H	B	H	H	H	A	B	B	H	H	A	B	H	B	B	H	B	H	H	B	H	B	H	A	A	B	B	A	H	A	H	H	H	A	H	H	H	H	H	H	H
Bn-scaff_20461_1-p178421	B	B	H	H	A	H	H	H	H	B	H	H	H	A	B	B	H	H	A	B	H	B	B	H	B	H	H	B	H	B	H	A	A	B	B	A	H	A	H	H	H	A	H	H	H	H	H	H	H
Bn-A02-p2782176	B	B	H	A	A	H	H	H	H	B	B	H	H	A	B	B	A	H	H	B	B	H	B	H	H	B	H	B	H	H	H	A	A	B	B	A	H	H	H	H	H	A	B	A	H	H	H	H	H
Bn-A02-p2776432	B	B	H	A	A	H	H	H	H	B	B	H	H	A	B	B	A	H	H	B	B	H	B	H	H	B	H	B	H	H	H	A	A	B	B	A	H	H	H	H	H	A	B	A	H	H	H	H	H
Bn-A02-p2785185	B	B	H	A	A	H	H	H	H	B	B	H	H	A	B	B	A	H	H	B	B	H	B	H	H	B	H	B	H	H	H	A	A	B	B	A	H	H	H	H	H	A	B	A	H	H	H	H	H
Bn-A02-p2818741	B	B	H	A	A	H	H	H	H	B	B	H	H	A	B	B	A	H	H	B	B	H	B	H	H	B	H	B	H	H	H	A	A	B	B	A	H	H	H	H	B	A	B	A	H	H	H	H	H
Bn-A02-p3571230	B	B	H	A	A	H	H	H	H	B	H	H	H	A	B	B	A	H	H	B	B	H	B	H	B	H	H	B	H	H	H	A	A	B	B	A	H	H	H	H	B	A	B	H	H	H	H	H	H
Bn-A02-p3658139	B	B	H	A	A	H	H	H	H	B	H	H	H	A	H	B	A	H	H	B	B	H	B	H	B	H	H	B	A	H	H	A	A	B	B	-	H	H	H	H	B	A	B	H	H	H	H	H	H
Bn-A02-p3679028	B	B	H	A	A	H	H	H	H	B	H	H	H	A	H	B	A	H	H	B	B	H	B	H	B	H	H	B	A	H	H	A	A	B	B	A	H	H	H	H	B	A	B	H	H	H	H	H	H
Bn-A02-p3539377	B	B	H	A	A	H	H	H	H	B	H	H	H	A	H	B	A	H	H	B	B	H	B	H	B	H	H	B	A	H	H	A	A	B	B	A	H	H	H	H	B	A	B	H	H	H	H	H	H
Bn-A02-p3539297	B	B	H	A	A	H	H	H	H	B	H	H	H	A	H	B	A	H	H	B	B	H	B	-	B	H	H	B	A	H	H	A	A	B	B	A	H	H	H	H	B	A	B	H	H	H	H	H	H
Bn-A02-p3542024	B	B	H	A	A	H	H	H	H	B	H	H	H	A	H	B	A	H	H	B	B	H	B	H	B	H	H	B	A	H	H	A	A	B	B	A	H	H	H	H	B	A	B	H	H	H	H	H	H
Bn-A02-p3708263	B	B	H	A	A	H	H	H	H	B	H	H	H	A	H	B	A	H	H	B	B	H	B	H	B	H	H	B	A	H	H	A	A	B	B	A	H	H	H	H	B	A	B	H	H	H	H	H	H
Bn-A02-p3718340	B	B	H	A	A	H	H	H	H	B	H	H	H	A	H	B	H	H	H	B	B	H	B	H	B	H	H	B	A	H	H	A	A	B	B	A	H	H	H	H	B	A	B	H	H	H	H	H	H
Bn-A02-p3742509	B	B	H	A	A	H	H	H	H	B	H	H	H	A	H	B	H	H	H	B	B	H	B	H	B	H	H	B	A	H	H	A	A	B	B	A	H	H	H	H	B	A	B	H	H	H	H	H	H
Bn-A02-p3760177	B	B	H	H	A	H	H	H	H	B	H	H	H	A	H	B	H	H	H	B	B	H	B	H	B	H	H	B	A	H	H	A	A	B	B	A	H	H	H	H	B	A	B	H	H	H	H	H	H
Bn-A02-p3801428	B	B	H	H	A	H	H	H	H	B	H	H	H	A	H	B	H	H	H	B	B	H	B	H	B	H	H	B	A	H	H	A	A	B	B	A	H	H	H	H	B	A	B	H	H	H	H	H	H
Bn-A02-p3803198	B	B	H	H	A	H	H	H	H	B	H	H	H	A	H	B	H	H	H	B	B	H	B	H	B	H	H	B	A	H	H	A	A	B	B	A	H	H	H	H	B	A	B	H	H	H	H	H	H
Bn-A02-p3803477	B	B	H	H	A	H	H	H	H	B	H	H	H	A	H	B	H	H	H	B	B	H	B	H	B	H	H	B	A	H	H	A	A	B	B	A	H	H	H	H	B	A	B	H	H	H	H	H	H
Bn-A02-p4183553	B	B	H	H	A	H	H	H	H	B	H	H	H	A	H	B	H	H	H	B	B	B	B	H	B	H	H	B	A	H	H	A	A	B	B	A	H	H	H	H	B	A	H	H	H	H	H	H	H
Bn-scaff_17522_1-p664151	B	B	H	H	A	H	H	H	H	B	H	H	H	A	B	B	H	B	A	B	B	B	B	H	B	H	H	B	H	B	H	A	A	B	B	A	H	H	H	H	B	A	H	H	H	H	H	H	H
Bn-scaff_17522_1-p664211	B	B	H	H	A	H	H	H	H	B	H	H	H	A	B	B	H	B	A	B	B	B	B	H	B	H	H	B	H	B	H	A	A	B	B	A	H	H	H	H	B	A	H	H	H	H	H	H	H
Bn-scaff_17522_1-p681005	B	B	H	H	A	H	H	H	H	B	H	H	H	A	B	B	H	B	A	B	B	B	B	H	B	H	H	B	H	B	H	A	A	B	B	A	H	H	H	H	B	A	H	H	H	H	H	H	H
Bn-scaff_17522_1-p481078	B	B	H	H	A	H	H	H	H	B	H	H	H	A	B	B	H	B	A	B	B	B	B	H	B	H	H	B	H	B	H	A	A	B	B	A	H	H	H	H	B	A	H	H	H	H	H	H	H
Bn-scaff_17522_1-p406688	B	B	H	H	A	H	H	H	H	B	H	H	H	A	B	B	H	B	A	B	B	B	B	H	B	H	H	B	H	B	H	A	A	B	B	A	H	H	H	H	B	A	H	H	H	H	H	H	H
Bn-scaff_17522_1-p463646	-	-	H	H	H	A	H	H	A	-	H	H	H	A	B	-	H	B	H	B	B	B	B	H	B	H	A	B	A	-	H	A	H	-	-	H	H	H	H	H	-	H	H	H	H	H	H	H	A
Bn-A02-p1264906	A	A	B	H	H	A	B	H	A	A	B	B	H	A	H	A	H	B	B	H	H	A	H	A	B	B	A	B	A	A	H	H	H	H	H	H	H	H	H	H	H	B	A	H	A	A	B	H	A
Bn-A02-p2851231	A	A	B	H	H	A	B	H	A	A	B	B	H	A	H	A	H	H	B	H	H	A	H	A	B	B	A	B	A	A	H	H	H	A	H	H	H	H	H	H	A	B	A	H	A	A	B	H	A
Bn-A02-p5799113	A	A	B	H	H	A	H	B	A	A	H	B	B	A	B	A	H	H	B	H	H	H	H	H	B	B	A	B	A	A	H	A	B	A	A	B	H	H	H	H	A	B	H	H	H	A	B	H	A
Bn-A02-p5802612	A	A	B	H	H	A	H	B	A	A	H	B	B	A	B	A	H	H	B	H	H	H	H	H	B	B	A	B	A	A	H	A	B	A	A	B	H	H	H	H	A	B	H	H	H	A	B	H	A
Bn-A02-p5803164	A	A	B	H	H	A	H	B	A	A	H	B	B	A	B	A	H	H	B	H	H	H	H	H	B	B	A	B	A	A	H	A	B	A	A	B	H	H	H	H	A	B	H	H	H	A	B	H	A
Bn-A02-p5812506	A	A	B	H	H	A	H	B	A	A	H	B	B	A	B	A	H	H	B	H	H	H	H	H	B	B	A	B	-	A	H	A	B	A	A	B	H	H	H	H	A	B	H	H	H	A	B	H	A
Bn-A02-p5501733	A	A	B	H	H	A	H	B	A	A	H	B	B	A	B	A	H	H	B	H	H	H	H	H	B	B	A	B	A	A	H	A	B	A	A	B	H	H	H	H	A	B	H	H	H	A	B	H	A
Bn-A02-p5500107	A	A	B	H	H	A	H	B	A	A	H	B	B	A	-	A	H	H	B	H	H	H	H	H	B	B	A	B	A	A	H	A	B	A	A	B	H	H	H	H	A	B	H	H	H	A	B	H	A
Bn-A02-p5507193	A	A	B	H	H	A	H	B	A	A	H	B	B	A	B	A	H	H	B	H	H	H	H	H	B	B	A	B	A	A	H	A	B	A	A	B	H	H	H	H	A	B	H	H	H	A	B	H	A
Bn-A02-p5507530	A	A	B	H	H	A	H	B	A	A	H	B	B	A	B	A	H	H	B	H	H	H	H	H	B	B	A	B	A	A	H	A	B	A	A	B	H	H	H	H	A	B	H	H	H	A	B	H	A
Bn-A02-p5516551	A	A	B	H	H	A	H	B	A	A	H	B	B	A	-	A	H	H	B	H	H	H	H	H	B	B	A	B	A	A	H	A	B	A	A	B	H	H	H	H	A	B	H	H	H	A	B	H	A
Bn-A02-p5519388	A	A	B	H	H	A	H	B	A	A	H	B	B	A	B	A	H	H	B	H	H	H	H	H	B	B	A	B	A	A	H	A	B	A	A	B	H	H	H	H	A	B	H	H	H	A	B	H	A
Bn-A02-p5519417	A	A	B	H	H	A	H	B	A	A	H	B	B	A	B	A	H	H	B	H	H	H	H	H	B	B	A	B	A	A	H	A	B	A	A	B	H	H	H	H	A	B	H	H	H	A	B	H	A
Bn-A02-p5541204	A	A	B	H	H	A	H	B	A	A	H	B	B	A	B	A	H	H	B	H	H	H	H	H	B	B	A	B	A	A	H	A	B	A	A	B	H	H	H	H	A	B	H	H	H	A	B	H	A
Bn-A02-p5551332	A	A	B	H	H	A	H	B	A	A	H	B	B	A	B	A	H	H	B	H	H	H	H	H	B	B	A	B	A	A	H	A	B	A	A	B	H	H	H	H	A	B	H	H	H	A	B	H	A
Bn-A02-p5553077	A	A	B	H	H	A	H	B	A	A	H	B	B	A	B	A	H	H	B	H	H	H	H	H	B	B	A	B	A	A	H	A	B	A	A	B	H	H	H	H	A	B	H	H	H	A	B	H	A
Bn-A02-p5571981	A	A	B	H	H	A	H	B	A	A	H	B	B	A	B	A	H	H	B	H	H	H	H	H	B	B	A	B	A	A	H	A	B	A	A	B	H	H	H	H	A	B	H	H	H	A	B	H	A
Bn-A02-p5601991	A	A	B	H	H	A	H	B	A	A	H	B	B	A	B	A	H	H	B	H	H	H	H	H	B	B	A	B	A	A	H	A	B	A	A	B	H	H	H	H	A	B	H	H	H	A	B	H	A
Bn-A02-p5705619	A	A	B	H	H	A	H	B	A	A	H	B	B	A	B	A	H	H	B	H	H	H	H	H	B	B	A	B	-	A	H	A	B	A	A	B	H	H	H	H	A	B	H	H	H	A	B	H	A
Bn-A02-p5553663	A	A	B	H	H	A	H	B	A	A	H	B	B	A	B	A	H	H	B	H	H	H	H	H	B	B	A	B	H	A	H	A	B	A	A	B	H	H	H	H	A	B	H	H	H	A	B	H	A
Bn-A02-p5561369	A	A	B	H	H	A	H	B	A	A	H	B	B	A	B	A	H	H	B	H	H	H	H	H	B	B	A	B	H	A	H	A	B	A	A	B	H	H	H	H	A	B	H	H	H	A	B	H	A
Bn-A02-p5924483	A	A	B	H	H	A	H	B	A	A	H	B	B	A	B	A	H	H	B	H	H	H	H	H	B	B	A	B	H	A	H	A	B	A	A	B	H	H	H	H	A	B	H	H	H	H	B	H	A
Bn-A02-p5882799	A	A	B	H	H	A	H	B	A	A	H	B	B	A	B	A	H	H	B	H	H	H	H	H	B	B	A	B	H	A	H	A	B	A	A	B	H	H	H	H	A	B	H	H	H	H	B	H	A
Bn-A02-p5917045	A	A	B	H	H	A	H	B	A	A	H	B	B	A	-	A	H	H	B	H	H	H	H	H	B	B	A	B	A	A	H	A	B	A	A	B	H	H	H	H	A	B	H	H	H	H	B	H	A
Bn-A02-p5923878	A	A	B	H	H	A	H	B	A	A	H	B	B	A	B	A	H	H	B	H	H	H	H	H	B	B	A	B	A	A	H	A	B	A	A	B	H	H	H	H	A	B	H	H	H	H	B	H	A
Bn-A02-p5925648	A	A	B	H	H	A	H	B	A	A	H	B	B	A	B	A	H	H	B	H	H	H	H	H	B	B	A	B	A	A	H	A	B	A	A	B	H	H	H	H	A	B	H	H	H	H	B	H	A
Bn-A02-p5925766	A	A	B	H	H	A	H	B	A	A	H	B	B	A	B	A	H	H	B	H	H	H	H	H	B	B	A	B	A	A	H	A	B	A	A	B	H	H	H	H	A	B	H	H	H	H	B	H	A
Bn-A02-p5933593	A	A	B	H	H	A	H	B	A	A	H	B	B	A	B	A	H	H	B	H	H	H	H	H	B	B	A	B	-	A	H	A	B	A	A	B	H	H	H	H	A	B	H	H	H	H	B	H	A
Bn-A02-p5991465	A	A	B	H	H	A	H	B	A	A	H	B	B	A	B	A	H	H	B	H	H	H	H	H	B	B	A	H	A	A	H	A	B	A	A	B	H	H	H	H	A	B	H	H	H	H	B	H	A
Bn-A02-p6384663	A	A	B	H	H	A	H	B	A	A	H	B	B	A	A	A	H	H	B	H	H	H	H	H	B	B	A	H	A	A	H	A	H	A	A	B	H	H	H	H	A	B	H	H	H	H	B	H	A
Bn-A02-p6392450	A	A	B	H	H	A	H	B	A	A	H	B	B	A	A	A	H	H	B	H	H	H	H	H	B	B	A	H	A	A	H	A	H	A	A	B	H	H	H	H	A	B	H	H	H	H	B	H	A
Bn-A02-p6564856	A	A	B	H	H	A	H	B	A	A	H	B	B	A	A	A	H	H	H	H	H	H	H	H	B	B	A	H	A	A	H	A	H	A	A	B	H	H	H	H	A	B	H	H	H	H	B	H	A
Bn-A02-p6564861	A	A	B	H	H	A	H	B	A	A	H	B	B	A	A	A	H	H	H	H	H	H	H	H	B	B	A	H	A	A	H	A	H	A	A	B	H	H	H	H	A	B	H	H	H	H	B	H	A
Bn-A02-p6570881	A	A	B	H	H	A	H	B	A	A	H	B	B	A	A	A	H	H	H	H	H	H	H	H	B	B	A	H	A	A	H	A	H	A	A	B	H	H	H	H	A	B	H	H	H	H	B	H	A
Bn-A02-p6576389	A	A	B	H	H	A	H	B	A	A	H	B	B	A	A	A	H	H	H	H	H	H	H	H	B	B	A	H	A	A	H	A	H	A	A	B	H	H	H	H	A	B	H	H	H	H	B	H	A
Bn-A02-p6839427	A	A	B	H	H	A	H	B	A	A	H	B	B	A	A	A	H	H	H	H	H	H	H	H	B	B	A	H	A	H	H	A	H	A	A	B	H	H	H	H	A	B	H	H	H	H	B	H	A
Bn-A02-p6843407	A	A	B	H	H	A	H	B	A	A	H	B	B	A	A	A	H	H	H	H	H	H	H	H	B	B	A	H	A	H	H	A	H	A	A	B	H	H	H	H	A	B	H	H	H	H	B	H	A
Bn-A02-p6844873	A	A	B	H	H	A	H	B	A	A	H	B	B	A	A	A	H	H	H	H	H	H	H	H	B	B	A	H	A	H	H	A	H	A	A	B	H	H	H	H	A	B	H	H	H	H	B	H	A
Bn-A02-p6844903	A	A	B	H	H	A	H	B	A	A	H	B	B	A	A	A	H	H	H	H	H	H	H	H	B	B	A	H	A	H	H	A	H	A	A	B	H	H	H	H	A	B	H	H	H	H	B	H	A
Bn-A02-p6845049	A	A	B	H	H	A	H	B	A	A	H	B	B	A	A	A	H	H	H	H	H	H	H	H	B	B	A	H	A	H	H	A	H	A	A	B	H	H	H	H	A	B	H	H	H	H	B	H	A
Bn-A02-p6845122	A	A	B	H	H	A	H	B	A	A	H	B	B	A	A	A	H	H	H	H	H	H	H	H	B	B	A	H	A	H	H	A	H	A	A	B	H	H	H	H	A	B	H	H	H	H	B	H	A
Bn-A02-p6845958	A	A	B	H	H	A	H	B	A	A	H	B	B	A	A	A	H	H	H	H	H	H	H	H	B	B	A	H	A	H	H	A	H	A	A	B	H	H	H	H	A	B	H	H	H	H	B	H	A
Bn-A02-p6852756	A	A	B	H	H	A	H	B	A	A	H	B	B	A	A	A	H	H	H	H	H	H	H	H	B	B	A	H	A	H	H	A	H	A	A	B	H	H	H	H	A	B	H	H	H	H	B	H	A
Bn-A02-p7575736	A	A	B	H	H	A	H	B	A	A	H	B	B	A	A	A	H	H	H	H	H	H	H	H	B	B	A	H	A	H	H	A	H	A	A	B	H	H	H	H	A	B	H	H	H	H	H	H	A
Bn-A02-p7786183	A	A	B	H	H	A	H	B	A	A	H	B	B	H	A	A	H	H	H	H	H	B	H	H	B	B	A	H	A	H	H	A	H	A	A	B	H	H	H	H	A	B	H	H	H	H	H	H	A
Bn-A02-p7784914	A	A	B	H	H	A	H	B	A	A	H	B	B	H	A	A	H	H	H	H	H	B	H	H	B	B	A	H	A	H	H	A	H	A	A	B	H	H	H	H	A	B	H	H	H	H	H	H	A
Bn-A02-p7926823	A	A	B	H	H	H	H	B	A	A	H	B	B	H	A	A	H	H	H	H	H	B	H	H	B	B	A	H	A	H	H	A	H	A	A	B	H	H	H	H	A	B	H	H	H	H	H	H	A
Bn-A02-p7904444	A	A	B	H	H	H	H	B	A	A	H	B	B	H	A	A	H	H	H	H	H	B	H	H	B	B	A	H	A	H	H	A	H	A	A	B	H	H	H	H	A	B	H	H	H	H	H	H	A
Bn-A02-p7882027	A	A	B	H	H	H	H	B	A	A	H	B	B	H	A	A	H	H	H	H	H	B	H	H	B	B	A	H	A	H	H	A	H	A	A	B	H	H	H	H	A	B	H	H	H	H	H	H	A
Bn-A02-p7892272	A	A	B	H	H	H	H	B	A	A	H	B	B	H	A	A	H	H	H	H	H	B	H	H	B	B	A	H	A	H	H	A	H	A	A	B	H	H	H	H	A	B	H	H	H	H	H	H	A
Bn-A02-p7892561	A	A	B	H	H	H	H	B	A	A	H	B	B	H	A	A	H	H	H	H	H	B	H	H	B	B	A	H	A	H	H	A	H	A	A	B	H	H	H	H	A	B	H	H	H	H	H	H	A
Bn-A02-p7893025	A	A	B	H	H	H	H	B	A	A	H	B	B	H	A	A	H	H	H	H	H	B	H	H	B	B	A	H	A	H	H	A	H	A	A	B	H	H	H	H	A	B	H	H	H	H	H	H	A
Bn-A02-p7893461	A	A	B	H	H	H	H	B	A	A	H	B	B	H	A	A	H	H	H	H	H	B	H	H	B	B	A	H	A	H	H	A	H	A	A	B	H	H	H	H	A	B	H	H	H	H	H	H	A
Bn-A02-p7893901	A	A	B	H	H	H	H	B	A	A	H	B	B	H	A	A	H	H	H	H	H	B	H	H	B	B	A	H	A	H	H	A	H	A	A	B	H	H	H	H	A	B	H	H	H	H	H	H	A
Bn-A02-p7894216	A	A	B	H	H	H	H	B	A	A	H	B	B	H	A	A	H	H	H	H	H	B	H	H	B	B	A	H	A	H	H	A	H	A	A	B	H	H	H	H	A	B	H	H	H	H	H	H	A
Bn-A02-p7894339	A	A	B	H	H	H	H	B	A	A	H	B	B	H	A	A	H	H	H	H	H	B	H	H	B	B	A	H	A	H	H	A	H	A	A	B	H	H	H	H	A	B	H	H	H	H	H	H	A
Bn-A02-p7896923	A	A	B	H	H	H	H	B	A	A	H	B	B	H	A	A	H	H	H	H	H	B	H	H	B	B	A	H	A	H	H	A	H	A	A	B	H	H	H	H	A	B	H	H	H	H	H	H	A
Bn-A02-p7976278	A	H	B	H	H	H	H	B	A	A	H	B	B	H	A	A	H	H	H	H	H	B	H	H	B	B	A	H	A	H	H	A	H	A	A	B	H	H	H	H	A	B	H	H	H	H	H	H	A
Bn-A02-p8277939	A	H	B	H	H	H	H	B	A	A	H	B	B	H	A	A	H	H	H	H	H	B	H	B	B	B	A	H	A	H	H	A	H	A	A	B	H	H	H	H	A	B	H	H	H	H	H	H	A
Bn-A02-p8249838	A	H	B	H	H	H	H	B	A	A	H	B	B	H	A	A	H	H	H	H	H	B	H	B	B	B	A	H	-	H	H	A	H	A	A	B	H	H	H	H	A	B	H	H	H	H	H	H	A
Bn-A02-p8250856	A	H	B	H	H	H	H	B	A	A	H	B	B	H	A	A	H	H	H	H	H	B	H	B	B	B	A	H	A	H	H	A	H	A	A	B	H	H	H	H	A	B	H	H	H	H	H	H	A
Bn-A02-p8251258	A	H	B	H	-	H	H	B	A	A	H	B	B	H	A	A	H	H	H	H	H	B	H	B	B	B	A	H	A	H	H	A	H	A	A	B	H	H	H	H	A	B	H	H	H	H	H	H	A
Bn-A02-p8264334	A	H	B	H	-	H	H	B	A	-	H	B	B	H	A	A	H	H	H	H	H	B	H	B	B	B	A	H	-	H	H	A	H	A	A	B	H	H	H	H	A	B	H	H	H	-	H	H	A
Bn-A02-p8273655	A	H	B	H	H	H	H	B	A	A	H	B	B	H	A	A	H	H	H	H	H	B	H	B	B	B	A	H	A	H	H	A	H	A	A	B	H	H	H	H	A	B	H	H	H	H	H	H	A
Bn-A02-p9223722	A	H	B	A	H	H	H	B	A	A	H	B	B	H	A	A	H	H	H	H	H	B	H	B	B	B	H	H	A	H	H	A	H	A	A	B	H	H	H	H	A	B	H	H	H	H	H	H	A
Bn-A02-p9224016	A	H	B	A	H	H	H	B	A	A	H	B	B	H	A	A	H	H	H	H	H	B	H	B	B	B	H	H	A	H	H	A	H	A	A	B	H	H	H	H	A	B	H	H	H	H	H	H	A
Bn-A02-p9229113	A	H	B	A	H	H	H	B	A	A	H	B	B	H	A	A	H	H	H	H	H	B	H	B	B	B	H	H	A	H	H	A	H	A	A	B	H	H	H	H	A	B	H	H	H	H	H	H	A
Bn-A02-p9231115	A	H	B	A	H	H	H	B	A	A	H	B	B	H	A	A	H	H	H	H	H	B	H	B	B	B	H	H	A	H	H	A	H	A	A	B	H	H	H	H	A	B	H	H	H	H	H	H	A
Bn-A02-p9239879	A	H	B	A	H	H	H	B	A	A	H	B	B	H	A	A	H	H	H	H	H	B	H	B	B	B	H	H	A	H	H	A	H	A	A	B	H	H	H	H	A	B	H	H	H	H	H	H	A
Bn-A02-p9242308	A	H	B	A	H	H	H	B	A	A	H	B	B	H	A	A	H	H	H	H	H	B	H	B	B	B	H	H	A	H	H	A	H	A	A	B	H	H	H	H	A	B	H	H	H	H	H	H	A
Bn-A02-p9246552	A	H	B	A	H	H	H	B	A	A	H	B	B	H	A	A	H	H	H	H	H	B	H	B	B	B	H	H	A	H	H	A	H	A	A	B	H	H	H	H	A	B	H	H	H	H	H	H	A
Bn-A02-p9254995	A	H	B	A	H	H	H	B	A	A	H	B	B	H	A	A	H	H	H	H	H	B	H	B	B	B	H	H	A	H	H	A	H	A	A	B	H	H	H	H	A	B	H	H	H	H	H	H	A
Bn-A02-p9255686	A	H	B	A	H	H	H	B	A	A	H	B	B	H	A	A	H	H	H	H	H	B	H	B	B	B	H	H	A	H	H	A	H	A	A	B	H	H	H	H	A	B	H	H	H	H	H	H	A
Bn-A02-p9256040	A	H	B	A	H	H	H	B	A	A	H	B	B	H	A	A	H	H	H	H	H	B	H	B	B	B	H	H	A	H	H	A	H	A	A	B	H	H	H	H	A	B	H	H	H	H	H	H	A
Bn-A02-p9258117	A	H	B	A	H	H	H	B	A	A	H	B	B	H	A	A	H	H	H	H	H	B	H	B	B	B	H	H	A	H	H	A	H	A	A	B	H	H	H	H	A	B	H	H	H	H	H	H	A
Bn-A02-p9265512	A	H	B	A	H	H	H	B	A	A	H	B	B	H	A	A	H	H	H	H	H	B	H	B	B	B	H	H	A	H	H	A	H	A	A	B	H	H	H	H	A	B	H	H	H	H	H	H	A
Bn-A02-p9225798	A	H	B	A	H	H	H	B	A	A	H	B	B	H	H	A	H	H	H	H	H	B	H	B	B	B	H	H	H	H	H	A	H	A	A	B	H	H	H	H	A	B	H	H	H	H	H	H	A
Bn-A02-p9339514	A	H	B	A	H	H	H	B	A	A	H	B	B	H	A	A	H	H	H	H	H	B	H	B	B	B	H	H	A	H	H	A	H	A	A	B	H	H	H	H	A	B	H	H	H	H	H	H	A
Bn-A02-p9371633	A	H	B	A	H	H	H	B	A	A	H	B	B	H	A	A	H	H	H	H	H	B	H	B	B	B	H	H	A	H	H	A	H	A	A	B	H	H	H	H	A	B	H	H	H	H	H	H	A
Bn-A02-p9371841	A	H	B	A	H	H	H	B	A	A	H	B	B	H	A	A	H	H	H	H	H	B	H	B	B	B	H	H	A	H	H	A	H	A	A	B	H	H	H	H	A	B	H	H	H	H	H	H	A
Bn-A02-p9371930	A	H	B	A	H	H	H	B	A	A	H	B	B	H	A	A	H	H	H	H	H	B	H	B	B	B	H	H	A	H	H	A	H	A	A	B	H	H	H	H	A	B	H	H	H	H	H	H	A
Bn-A02-p9371948	A	H	B	A	H	H	H	B	A	A	H	B	B	H	A	A	H	H	H	H	H	B	H	B	B	B	H	H	A	H	H	A	H	A	A	B	H	H	H	H	A	B	H	H	H	H	H	H	A
Bn-A02-p9361967	A	H	B	A	H	H	H	B	A	A	H	B	B	H	A	A	H	H	H	H	H	B	H	B	B	B	H	H	A	H	H	A	H	A	A	B	H	H	H	H	A	B	H	H	H	H	H	H	A
Bn-A02-p9415380	A	H	B	A	H	H	H	B	A	A	H	B	B	H	A	A	H	H	H	H	H	B	H	B	B	B	H	H	A	H	B	A	H	A	A	B	H	H	H	H	A	B	H	H	H	H	H	H	A
Bn-A02-p9409799	A	H	B	A	H	H	H	B	A	A	H	B	B	H	A	A	H	H	H	H	H	B	H	B	B	B	H	H	A	H	B	A	H	A	A	B	H	H	H	H	A	B	H	H	H	H	H	H	A
Bn-A02-p9416095	A	H	B	A	H	H	H	B	A	A	H	B	B	H	A	A	H	H	H	H	H	B	H	B	B	B	H	H	A	H	B	A	H	A	A	B	H	H	H	H	A	B	H	H	H	H	H	H	A
Bn-A02-p9480465	A	H	B	A	H	H	H	B	A	A	H	B	B	H	A	A	H	H	H	H	H	B	H	B	B	B	H	H	A	H	B	A	H	A	A	B	H	H	H	H	A	B	H	H	H	H	H	H	A
Bn-A02-p9599263	A	H	B	A	H	H	H	B	A	-	H	B	B	H	-	A	H	H	H	H	H	B	H	-	B	B	H	H	A	H	B	A	H	A	A	B	H	H	H	H	A	B	H	H	H	H	H	H	A
Bn-A02-p9635953	A	H	B	A	H	H	H	B	A	A	H	B	B	H	A	A	H	H	H	H	H	B	H	B	B	B	H	H	A	H	B	A	H	A	A	B	H	H	H	H	A	B	H	H	H	H	H	H	A
Bn-A02-p9465668	A	H	B	A	H	H	H	B	A	A	H	B	B	H	A	A	H	H	H	H	H	B	H	B	B	B	H	H	A	H	B	A	H	A	A	B	H	H	H	H	A	B	H	H	H	H	H	H	A
Bn-A02-p9625502	A	H	B	A	H	H	H	B	A	A	H	B	B	H	A	A	H	H	H	H	H	B	H	B	B	B	H	H	A	H	B	A	H	A	A	B	H	H	H	H	A	B	H	H	H	H	H	H	A
Bn-A02-p9636219	A	H	B	A	H	H	H	B	A	A	H	B	B	H	A	A	H	H	H	H	H	B	H	B	B	B	H	H	A	H	B	A	H	A	A	B	H	H	H	H	A	B	H	H	H	H	H	H	A
Bn-A02-p9425125	A	H	B	A	H	H	H	B	A	A	H	B	B	H	A	A	H	H	H	H	H	B	H	B	B	B	H	H	A	H	B	A	H	A	A	B	H	H	H	H	A	B	H	H	H	H	H	H	A
Bn-A02-p9434869	A	H	B	A	H	H	H	B	A	A	H	B	B	H	H	A	H	H	H	H	H	B	H	B	B	B	H	H	H	H	B	A	H	A	A	B	H	H	H	H	A	B	H	H	H	H	H	H	A
Bn-A02-p9684927	A	H	B	A	H	H	H	B	A	A	H	B	B	H	H	A	H	H	H	H	H	B	H	B	B	B	H	H	H	H	B	A	H	A	A	B	H	H	H	H	A	B	H	H	H	H	H	H	A
Bn-A02-p9706613	A	H	B	A	H	H	H	B	A	A	H	B	B	H	H	A	H	H	H	H	H	B	H	B	B	B	H	H	H	H	B	A	H	A	A	B	H	H	H	H	A	B	H	H	H	H	H	H	A
Bn-A02-p9703128	A	H	B	A	H	H	H	B	A	A	H	B	B	H	A	A	H	H	H	H	H	B	H	B	B	B	H	H	A	H	B	A	H	A	A	B	H	H	H	H	A	B	H	H	H	H	H	H	A
Bn-A02-p9707309	A	H	B	A	H	H	H	B	A	A	H	B	B	H	A	A	H	H	H	H	H	B	H	B	B	B	H	H	A	H	B	A	H	A	A	B	H	H	H	H	A	B	H	H	H	H	H	H	A
Bn-A02-p9726742	A	H	B	A	H	H	H	B	A	A	H	B	B	H	A	A	H	H	H	H	H	B	H	B	B	B	H	H	A	H	B	A	H	A	A	B	H	H	H	H	A	B	H	H	H	H	H	H	A
Bn-A02-p11328718	A	H	B	A	A	H	H	B	A	A	H	B	B	H	A	A	H	H	H	A	H	B	H	B	B	B	H	H	A	H	B	A	H	A	A	B	H	H	H	A	A	B	H	H	H	H	H	H	A
Bn-A02-p11849571	A	H	B	A	A	H	H	B	A	A	H	B	B	H	A	A	H	H	H	A	H	B	H	B	B	B	H	H	A	H	B	A	H	A	A	B	H	H	H	A	A	B	H	H	H	H	H	H	A
Bn-A02-p11863349	A	H	B	A	A	H	H	B	A	A	H	B	B	H	A	A	H	H	H	A	H	B	H	B	B	B	H	H	A	H	B	A	H	A	A	B	H	H	H	A	A	B	H	H	H	H	H	H	A
Bn-A02-p11356944	A	H	B	A	A	H	H	B	A	A	H	B	B	H	A	A	H	H	H	A	H	B	H	B	B	B	H	H	A	H	B	A	H	A	A	B	H	H	H	A	A	B	H	H	H	H	H	H	A
Bn-A02-p11365167	A	H	B	A	A	H	H	B	A	A	H	B	B	H	A	A	H	H	H	A	H	B	H	B	B	B	H	H	A	H	B	A	H	A	A	B	H	H	H	A	A	B	H	H	H	H	H	H	A
Bn-A02-p11439590	A	H	B	A	A	H	H	B	A	A	H	B	B	H	A	A	H	H	H	A	H	B	H	B	B	B	H	H	A	H	B	A	H	A	A	B	H	H	H	A	A	B	H	H	H	H	H	H	A
Bn-A02-p11440895	A	H	B	A	A	H	H	B	A	A	H	B	B	H	A	A	H	H	H	A	H	B	H	B	B	B	H	H	A	H	B	A	H	A	A	B	H	H	H	A	A	B	H	H	H	H	H	H	A
Bn-A02-p11441711	A	H	B	A	A	H	H	B	A	A	H	B	B	H	A	A	H	H	H	A	H	B	H	B	B	B	H	H	A	H	B	A	H	A	A	B	H	H	H	A	A	B	H	H	H	H	H	H	A
Bn-A02-p11906704	A	H	B	A	A	H	H	B	A	A	H	B	B	H	A	A	H	H	H	A	H	B	H	B	B	B	H	H	A	H	B	A	H	A	A	B	H	H	H	A	A	B	H	H	H	H	H	H	A
Bn-A02-p11896294	A	H	B	A	A	H	H	B	A	A	H	B	B	H	A	A	H	H	H	A	H	B	H	B	B	B	H	H	A	H	B	A	H	A	A	B	H	H	H	A	A	B	H	H	H	H	H	H	A
Bn-A02-p11901091	A	H	B	A	A	H	H	B	A	A	H	B	B	H	-	A	H	H	H	A	H	B	H	B	B	B	H	H	-	H	B	A	H	A	A	B	H	H	H	A	A	B	H	H	H	H	H	H	A
Bn-A02-p11909870	A	H	B	A	A	H	H	B	A	A	H	B	B	H	A	A	H	H	H	A	H	B	H	B	B	B	H	H	A	H	B	A	H	A	A	B	H	H	H	A	A	B	H	H	H	H	H	H	A
Bn-A02-p11937221	A	H	B	A	A	H	H	B	A	A	H	B	B	H	A	A	H	H	H	A	H	B	H	B	B	B	H	H	A	H	B	A	H	A	A	B	H	H	H	A	A	B	H	H	H	H	H	H	A
Bn-A02-p11939715	A	H	B	A	A	H	H	B	A	A	H	B	B	H	A	A	H	H	H	A	H	B	H	B	B	B	H	H	A	H	B	A	H	A	A	B	H	H	H	A	A	B	H	H	H	H	H	H	A
Bn-A02-p11939983	A	H	B	A	A	H	H	B	A	A	H	B	B	H	A	A	H	H	H	A	H	B	H	B	B	B	H	H	A	H	B	A	H	A	A	B	H	H	H	A	A	B	H	H	H	H	H	H	A
Bn-A02-p11765114	A	H	B	A	A	H	H	B	A	A	H	B	B	H	A	A	H	H	H	A	H	B	H	B	B	B	H	H	A	H	B	A	H	A	A	B	H	H	H	A	A	B	H	H	H	H	H	H	A
Bn-A02-p11789023	A	H	B	A	A	H	H	B	A	A	H	B	B	H	A	A	H	H	H	A	H	B	H	B	B	B	H	H	A	H	B	A	H	A	A	B	H	H	H	A	A	B	H	H	H	H	H	H	A
Bn-A02-p11772983	A	H	B	A	A	H	H	B	A	A	H	B	B	H	A	A	H	H	H	A	H	B	H	B	B	B	H	H	A	H	B	A	H	A	A	B	H	H	H	A	A	B	H	H	H	H	H	H	A
Bn-A02-p11816790	A	H	B	A	A	H	H	B	A	A	H	B	B	H	A	A	H	H	H	A	H	B	H	B	B	B	H	H	A	H	B	A	H	A	A	B	H	H	H	A	A	B	H	H	H	H	H	H	A
Bn-A02-p11817742	A	H	B	A	A	H	H	B	A	A	H	B	B	H	A	A	H	H	H	A	H	B	H	B	B	B	H	H	A	H	B	A	H	A	A	B	H	H	H	A	A	B	H	H	H	H	H	H	A
Bn-A02-p11829280	A	H	B	A	A	H	H	B	A	A	H	B	B	H	A	A	H	H	H	A	H	B	H	B	B	B	H	H	A	H	B	A	H	A	A	B	H	H	H	A	A	B	H	H	H	H	H	H	A
Bn-scaff_18702_1-p217650	A	H	B	A	A	H	H	B	A	A	H	B	B	H	H	A	H	H	H	A	H	B	H	B	B	B	H	H	H	H	B	A	H	A	A	B	H	H	H	A	A	B	H	H	H	H	H	H	A
Bn-A02-p11847986	A	H	B	A	A	H	H	B	A	A	H	B	B	H	H	A	H	H	H	A	H	B	H	B	B	B	H	H	H	H	B	A	H	A	A	B	H	H	H	A	A	B	H	H	H	H	H	H	A
Bn-A02-p11936177	A	H	B	A	A	H	H	B	A	A	H	B	B	H	H	A	H	H	H	A	H	B	H	B	B	B	H	H	H	H	B	A	H	A	A	B	H	H	H	A	A	B	H	H	H	H	H	H	A
Bn-A02-p11870177	A	H	B	A	A	H	H	B	A	A	H	B	B	H	H	A	H	H	H	A	H	B	H	B	B	B	H	H	H	H	B	A	H	A	A	B	H	H	H	A	A	B	H	H	H	H	H	H	A
Bn-A02-p11896538	A	H	B	A	A	H	H	B	A	A	H	B	B	H	H	A	H	H	H	A	H	B	H	B	B	B	H	H	H	H	B	A	H	A	A	B	H	H	H	A	A	B	H	H	H	H	H	H	A
Bn-A02-p11961581	A	H	B	A	A	H	A	B	A	A	H	B	B	H	H	A	H	H	H	A	H	B	H	B	B	B	H	H	H	H	B	A	H	A	A	B	H	H	H	A	A	B	H	H	H	H	H	H	A
Bn-A02-p11960741	A	H	B	A	A	H	A	B	A	A	H	B	B	H	A	A	H	H	H	A	H	B	H	B	B	B	H	H	A	H	B	A	H	A	A	B	H	H	H	A	A	B	H	H	H	H	H	H	A
Bn-A02-p11998345	A	H	B	A	A	H	A	B	A	A	H	B	B	H	A	A	H	H	H	A	H	B	H	B	B	B	H	H	A	H	B	A	H	A	A	B	H	H	H	A	A	B	H	H	H	H	H	H	A
Bn-A02-p11998540	A	H	B	A	A	H	A	B	A	A	H	B	B	H	A	A	H	H	H	A	H	B	H	B	B	B	H	H	A	H	B	A	H	A	A	B	H	H	H	A	A	B	H	H	H	H	H	H	A
Bn-A02-p11998921	A	H	B	A	A	H	A	B	A	A	H	B	B	H	A	A	H	H	H	A	H	B	H	B	B	B	H	H	A	H	B	A	H	A	A	B	H	H	H	A	A	B	H	H	H	H	H	H	A
Bn-A02-p12081581	A	H	B	A	A	H	A	B	A	A	H	B	H	H	A	A	H	H	H	A	H	B	H	B	B	B	H	H	A	H	B	A	H	A	A	B	H	H	H	A	A	B	H	H	H	H	H	H	A
Bn-A02-p12107746	A	H	B	A	A	H	A	B	A	A	H	B	H	H	A	A	H	H	H	A	H	B	H	B	B	B	H	H	A	H	B	A	H	A	A	B	H	H	H	A	A	B	H	H	H	H	H	H	A
Bn-A02-p12107868	A	H	B	A	A	H	A	B	A	A	H	B	H	H	A	A	H	H	H	A	H	B	H	B	B	B	H	H	A	H	B	A	H	A	A	B	H	H	H	A	A	B	H	H	H	H	H	H	A
Bn-A02-p12157799	A	H	B	A	A	H	A	B	A	A	H	B	H	H	A	A	H	H	H	A	H	B	B	B	B	B	H	H	A	H	B	A	H	A	A	B	H	H	H	A	A	B	H	H	H	H	H	H	A
Bn-A02-p12164268	A	H	B	A	A	H	A	B	A	A	H	B	H	H	A	A	H	H	H	A	H	B	B	B	B	B	H	H	A	H	B	A	H	A	A	B	H	H	H	A	A	B	H	H	H	H	H	H	A
Bn-A02-p12169696	A	H	B	A	A	H	A	B	A	A	H	B	H	H	A	A	H	H	H	A	H	B	B	B	B	B	H	H	A	H	B	A	H	A	A	B	H	H	H	A	A	B	H	H	H	H	H	H	A
Bn-A02-p12169776	A	H	B	A	A	H	A	B	A	A	H	B	H	H	A	A	H	H	H	A	H	B	B	B	B	B	H	H	A	H	B	A	H	A	A	B	H	H	H	A	A	B	H	H	H	H	H	H	A
Bn-A02-p12179107	A	H	H	A	A	H	A	B	A	A	H	B	H	H	A	A	H	H	H	A	H	B	B	B	B	B	H	H	A	H	B	A	H	A	A	B	H	H	H	A	A	B	H	H	H	H	H	H	A
Bn-A02-p12219666	A	H	H	A	A	H	A	B	A	A	H	B	H	H	A	A	H	H	H	A	H	B	B	B	B	B	H	H	A	H	B	A	H	A	A	B	H	H	H	A	A	B	H	H	H	H	H	H	A
Bn-A02-p12220436	A	H	H	A	A	H	A	B	A	A	H	B	H	H	A	A	H	H	H	A	H	B	B	B	B	B	H	H	A	H	B	A	H	A	A	B	H	H	H	A	A	B	H	H	H	H	H	H	A
Bn-A02-p12269431	A	H	H	A	A	H	A	B	A	A	H	B	H	H	A	A	H	H	H	A	H	B	B	B	B	B	H	H	A	H	B	A	H	A	A	B	H	H	H	A	A	B	H	H	H	H	H	H	A
Bn-A02-p12284671	A	H	H	A	A	H	A	B	A	A	H	B	H	H	A	A	H	H	H	A	H	B	B	B	B	B	H	H	A	H	B	A	H	A	A	B	H	H	H	A	A	B	H	H	H	H	H	H	A
Bn-A02-p12284882	A	H	H	A	A	H	A	B	A	A	H	B	H	H	A	A	H	H	H	A	H	B	B	B	B	B	H	H	A	H	B	A	H	A	A	B	H	H	H	A	A	B	H	H	H	H	H	H	A
Bn-A02-p12314542	A	H	H	A	A	H	A	B	A	A	H	B	H	H	A	A	H	H	H	A	H	B	B	B	B	B	H	H	A	H	B	A	H	A	A	B	H	H	H	A	A	B	H	H	H	H	H	H	A
Bn-A02-p12342256	A	H	H	A	A	H	A	B	A	A	H	B	H	H	A	A	H	H	H	A	H	B	B	B	B	B	H	H	A	H	B	A	H	A	A	B	H	H	H	A	A	B	H	H	H	H	H	H	A
Bn-A02-p12292026	A	H	H	A	A	H	A	B	A	A	H	B	H	H	A	A	H	H	H	A	H	B	B	B	B	B	H	H	A	H	B	A	H	A	A	B	H	H	H	A	A	B	H	H	H	H	H	H	A
Bn-A02-p12293388	A	H	H	A	A	H	A	B	A	A	H	B	H	H	A	A	H	H	H	A	H	B	B	B	B	B	H	H	A	H	B	A	H	A	A	B	H	H	H	A	A	B	H	H	H	H	H	H	A
Bn-A02-p12512160	A	H	H	A	A	H	A	B	A	A	H	B	H	H	A	A	H	H	H	A	H	B	B	B	B	B	H	H	A	H	B	A	H	A	A	B	H	H	H	A	A	B	H	H	H	H	H	H	H
Bn-A02-p12552323	A	H	H	A	A	H	A	B	A	A	H	B	H	H	A	A	H	H	H	A	H	B	B	B	B	B	H	H	A	H	B	A	H	A	A	B	H	H	H	A	A	B	H	H	H	H	H	H	H
Bn-A02-p12589304	A	H	H	A	A	H	A	B	A	A	H	B	H	H	H	A	H	H	H	A	H	B	B	B	B	B	H	H	H	H	B	A	H	A	A	B	H	H	H	A	A	B	H	H	H	H	H	H	H
Bn-A02-p12595278	A	H	H	A	A	H	A	B	A	A	H	B	H	H	-	A	H	H	H	A	H	B	B	B	B	B	H	H	-	H	B	A	H	A	A	B	H	H	H	A	A	B	H	H	H	H	H	H	H
Bn-Scaffold010908-p102	A	H	H	A	A	H	A	B	A	A	H	B	H	H	A	A	H	H	H	A	H	B	B	B	B	B	H	H	A	H	B	A	H	A	A	B	H	H	H	A	A	B	H	H	H	H	H	H	H
Bn-A02-p12848961	A	H	H	A	A	H	A	B	A	A	H	B	H	H	A	A	H	H	H	A	H	B	B	B	B	B	H	H	A	H	B	A	H	A	A	B	H	H	H	A	A	B	H	H	H	H	H	H	H
Bn-A02-p13212386	A	H	A	A	A	H	A	B	A	A	H	B	H	H	A	A	H	H	H	A	H	B	B	B	B	B	H	H	A	H	B	A	H	A	A	B	H	H	H	A	A	B	H	H	H	H	H	H	H
Bn-A02-p13197154	A	H	A	A	A	H	A	B	A	A	H	B	H	H	A	A	H	H	H	A	H	B	B	B	B	B	H	H	A	H	B	A	H	A	A	B	H	H	H	A	A	B	H	H	H	H	H	H	H
Bn-A02-p14130758	H	H	A	A	A	H	A	B	A	A	H	B	H	H	A	A	H	H	H	A	H	B	B	B	H	B	H	H	A	B	B	A	H	H	A	B	H	H	H	A	A	B	H	H	H	H	H	H	H
Bn-A02-p14540346	H	H	A	A	A	H	A	B	A	A	H	B	H	H	A	A	H	H	H	A	H	B	B	B	H	B	H	H	A	B	B	A	H	H	A	B	H	H	H	A	A	B	H	H	H	H	H	H	H
Bn-A02-p14781371	H	H	A	A	A	H	A	B	A	A	H	B	H	H	H	A	H	H	H	A	H	B	B	B	H	B	H	H	A	B	B	A	H	H	A	B	H	H	H	A	A	B	H	H	H	H	H	H	H
Bn-A02-p14886507	H	H	A	A	A	H	A	B	A	A	H	B	H	H	H	A	H	H	H	A	H	B	B	B	H	B	H	H	A	B	B	A	H	H	A	B	H	H	H	A	A	B	H	H	H	H	H	H	H
Bn-A02-p14902806	H	H	A	A	A	H	A	B	A	A	H	B	H	H	H	A	H	H	H	A	H	B	B	B	H	B	H	H	A	B	B	A	H	H	A	B	H	H	H	A	A	B	H	H	H	H	H	H	H
Bn-A02-p15693192	H	H	A	A	A	H	A	B	A	A	H	B	H	H	H	A	H	H	H	A	H	B	B	B	H	B	H	A	A	B	B	A	H	H	A	B	H	H	H	A	A	B	H	H	H	H	H	H	H
Bn-A02-p15764198	H	H	A	A	A	H	A	B	A	A	H	B	H	H	H	A	H	H	H	A	H	B	B	B	H	B	H	A	A	B	B	A	H	H	A	B	H	H	H	A	A	B	H	H	H	H	H	H	H
Bn-A02-p15756475	H	H	A	A	A	H	A	B	A	A	H	B	H	H	H	A	H	H	H	A	H	B	B	B	H	B	H	A	A	B	B	A	H	H	A	B	H	H	H	A	A	B	H	H	H	H	H	H	H
Bn-A02-p19343485	H	H	A	A	H	H	A	B	H	H	H	B	H	H	H	H	H	H	H	A	H	B	H	B	H	H	H	A	A	B	B	A	A	H	A	B	H	A	B	A	A	B	H	A	H	H	H	H	H
Bn-A02-p19410459	H	H	A	A	H	H	A	B	H	H	H	B	H	H	H	H	H	H	H	A	H	B	H	B	H	H	H	A	A	B	B	A	A	H	A	B	H	A	B	A	A	B	H	A	H	H	H	H	H
Bn-A02-p20363776	H	H	A	A	H	H	A	B	H	H	A	B	H	H	H	H	H	A	H	A	H	B	H	B	B	H	H	A	A	B	B	A	A	H	A	H	H	A	B	A	A	B	B	A	A	H	H	H	H
Bn-A02-p20157985	H	H	A	A	H	H	A	H	H	H	A	B	H	H	H	H	H	A	H	A	H	B	H	B	B	H	H	A	A	B	B	A	A	H	A	H	H	A	B	A	A	B	B	A	A	H	H	H	H
Bn-A02-p20158101	H	H	A	A	H	H	A	H	H	H	A	B	H	H	H	H	H	A	H	A	H	B	H	B	B	H	H	A	A	B	B	A	A	H	A	H	H	A	B	A	A	B	B	A	A	H	H	H	H
Bn-A02-p20159139	H	H	A	A	H	H	A	H	H	H	A	B	H	H	H	H	H	A	H	A	H	B	H	B	B	H	H	A	A	B	B	A	A	H	A	H	H	A	B	A	A	B	B	A	A	H	H	H	H
Bn-A02-p20196208	H	H	A	A	H	H	A	H	H	H	A	B	H	H	H	H	H	A	H	A	H	B	H	B	B	H	H	A	A	B	B	A	A	H	A	H	H	A	B	A	A	B	B	A	A	H	H	H	H
Bn-A02-p20200723	H	H	A	A	H	H	A	H	H	H	A	B	H	H	H	H	H	A	H	A	H	B	H	B	B	H	H	A	A	B	B	A	A	H	A	H	H	A	B	A	A	B	B	A	A	H	H	H	H
Bn-A02-p20201241	H	H	A	A	H	H	A	H	H	H	A	B	H	H	H	H	H	A	H	A	H	B	H	B	B	H	H	A	A	B	B	A	A	H	A	H	H	A	B	A	A	B	B	A	A	H	H	H	H
Bn-A02-p20203160	H	H	A	A	H	H	A	H	H	H	A	B	H	H	H	H	H	A	H	A	H	B	H	B	B	H	H	A	A	B	B	A	A	H	A	H	H	A	B	A	A	B	B	A	A	H	H	H	H
Bn-scaff_15712_6-p1029382	H	H	A	A	H	H	A	H	H	H	A	B	H	H	H	H	H	A	H	A	H	B	H	B	B	H	H	A	-	B	B	A	A	H	A	H	H	A	B	A	A	B	B	A	A	H	H	H	H
Bn-A02-p20166067	H	H	A	A	H	H	A	H	H	H	A	B	H	H	H	H	H	A	H	A	H	B	H	B	B	H	H	A	H	B	B	A	A	H	A	H	H	A	B	A	A	B	B	A	A	H	H	H	H
Bn-A02-p19927952	H	H	A	A	H	H	A	H	H	H	A	B	H	H	H	H	H	A	H	A	H	B	H	B	B	H	H	A	A	B	B	A	A	H	A	H	H	A	B	A	A	B	B	A	A	H	H	H	H
Bn-A02-p20060311	H	H	A	A	H	H	A	H	H	H	A	B	H	H	H	H	H	A	H	A	H	B	H	B	B	H	H	A	A	B	B	A	A	H	A	H	H	A	B	A	A	B	B	A	A	H	H	H	H
Bn-A02-p19872956	H	H	A	A	H	H	A	H	H	H	A	B	H	H	H	H	H	A	H	A	H	B	H	B	B	H	H	A	A	B	B	A	A	H	A	H	H	A	B	A	A	B	B	A	A	H	H	H	H
Bn-A02-p19874478	H	H	A	A	H	H	A	H	H	H	A	B	H	H	H	H	H	A	H	A	H	B	H	B	B	H	H	A	A	B	B	A	A	H	A	H	H	A	B	A	A	B	B	A	A	H	H	H	H
Bn-A02-p19886585	H	H	A	A	H	H	A	H	H	H	A	B	H	H	H	H	H	A	H	A	H	B	H	B	B	H	H	A	A	B	B	A	A	H	A	H	H	A	B	A	A	B	B	A	A	H	H	H	H
Bn-A02-p19889192	H	H	A	A	H	H	A	H	H	H	A	B	H	H	H	H	H	A	H	A	H	B	H	B	B	H	H	A	A	B	B	A	A	H	A	H	H	A	B	A	A	B	B	A	A	H	H	H	H
Bn-A02-p19892433	H	H	A	A	H	H	A	H	H	H	A	B	H	H	H	H	H	A	H	A	H	B	H	B	B	H	H	A	A	B	B	A	A	H	A	H	H	A	B	A	A	B	B	A	A	H	H	H	H
Bn-A02-p19892632	H	H	A	A	H	H	A	H	H	H	A	B	H	H	H	H	H	A	H	A	H	B	H	B	B	H	H	A	A	B	B	A	A	H	A	H	H	A	B	A	A	B	B	A	A	H	H	H	H
Bn-A02-p19892839	H	H	A	A	H	H	A	H	H	H	A	B	H	H	H	H	H	A	H	A	H	B	H	B	B	H	H	A	A	B	B	A	A	H	A	H	H	A	B	A	A	B	B	A	A	H	H	H	H
Bn-A02-p19875345	H	H	A	A	H	H	A	H	H	H	A	B	H	H	H	H	H	A	H	A	H	B	H	B	B	H	H	A	A	B	B	A	A	H	A	H	H	A	B	A	A	B	B	A	A	H	H	H	H
Bn-scaff_17623_1-p648231	H	H	A	A	H	H	A	H	H	H	A	B	A	A	H	H	H	H	B	A	H	B	H	B	B	H	H	A	A	H	B	A	A	H	A	H	H	A	B	A	H	B	B	A	A	A	H	H	H
Bn-A02-p24675182	H	H	A	A	H	H	A	H	H	H	A	B	A	A	H	H	H	H	B	A	H	B	H	B	B	H	H	A	A	H	B	A	A	H	A	H	H	A	B	A	H	B	B	A	A	A	H	H	H
Bn-A02-p24584058	H	H	A	A	H	H	A	H	H	H	A	B	A	A	H	H	H	H	B	A	H	B	H	B	B	H	H	A	A	H	B	A	A	H	A	H	H	A	B	A	H	B	B	A	A	A	H	H	H
Bn-A02-p24505252	H	H	A	A	H	H	A	H	H	H	A	B	A	A	H	H	H	H	B	A	H	B	H	B	B	H	H	A	A	H	B	A	A	H	A	H	H	A	B	A	H	B	B	A	A	A	H	H	H
Bn-A02-p24508488	H	H	A	A	H	H	A	H	H	H	A	B	A	A	H	H	H	H	B	A	H	B	H	B	B	H	H	A	A	H	B	A	A	H	A	H	H	A	B	A	H	B	B	A	A	A	H	H	H
Bn-A02-p24532892	H	H	A	A	H	H	A	H	H	H	A	B	A	A	H	H	H	H	B	A	H	B	H	B	B	H	H	A	A	H	B	A	A	H	A	H	H	A	B	A	H	B	B	A	A	A	H	H	H
Bn-A02-p24543172	H	H	A	A	H	H	A	H	H	H	A	B	A	A	H	H	H	H	B	A	H	B	H	B	B	H	H	A	A	H	B	A	A	H	A	H	H	A	B	A	H	B	B	A	A	A	H	H	H
Bn-A02-p24552203	H	H	A	A	H	H	A	H	H	H	A	B	A	A	H	H	H	H	B	A	H	B	H	B	B	H	H	A	A	H	B	A	A	H	A	H	H	A	B	A	H	B	B	A	A	A	H	H	H
Bn-A02-p24552476	H	H	A	A	H	H	A	H	H	H	A	B	A	A	H	H	H	H	B	A	H	B	H	B	B	H	H	A	A	H	B	A	A	H	A	H	H	A	B	A	H	B	B	A	A	A	H	H	H
Bn-A02-p24552542	H	H	A	A	H	H	A	H	H	H	A	B	A	A	H	H	H	H	B	A	H	B	H	B	B	H	H	A	A	H	B	A	A	H	A	H	H	A	B	A	H	B	B	A	A	A	H	H	H
Bn-A02-p24552639	H	H	A	A	H	H	A	H	H	H	A	B	A	A	H	H	H	H	B	A	H	B	H	B	B	H	H	A	A	H	B	A	A	H	A	H	H	A	B	A	H	B	B	A	A	A	H	H	H
Bn-A02-p24552840	H	H	A	A	H	H	A	H	H	H	A	B	A	A	H	H	H	H	B	A	H	B	H	B	B	H	H	A	A	H	B	A	A	H	A	H	H	A	B	A	H	B	B	A	A	A	H	H	H
Bn-A02-p24552843	H	H	A	A	H	H	A	H	H	H	A	B	A	A	H	H	H	H	B	A	H	B	H	B	B	H	H	A	A	H	B	A	A	H	A	H	H	A	B	A	H	B	B	A	A	A	H	H	H
Bn-A02-p24559792	H	H	A	A	H	H	A	H	H	H	A	B	A	A	H	H	H	H	B	A	H	B	H	B	B	H	H	A	A	H	B	A	A	H	A	H	H	A	B	A	H	B	B	A	A	A	H	H	H
Bn-A02-p24548194	H	H	A	A	H	H	A	H	H	H	A	B	A	A	H	H	H	H	B	A	H	B	H	B	B	H	H	A	H	H	B	A	A	H	A	H	A	A	B	A	H	B	B	A	A	A	H	H	H
Bn-A02-p24708197	H	H	A	A	H	H	A	H	H	H	A	B	A	A	H	H	H	H	B	A	H	B	H	B	B	H	H	A	H	H	B	A	A	H	A	H	-	A	B	A	H	B	B	A	A	A	H	H	H
Bn-A02-p24687309	H	H	A	A	H	H	A	H	H	H	A	B	A	A	H	H	H	H	B	A	H	B	H	B	B	H	H	A	A	H	B	A	A	H	A	H	H	A	B	A	H	B	B	A	A	A	H	H	H
Bn-A02-p26373377	-	-	A	A	H	A	H	-	H	-	A	B	A	A	H	H	H	-	B	A	H	B	H	H	B	H	H	A	A	H	B	H	-	H	A	H	H	A	B	A	H	-	B	-	A	-	-	H	H
Bn-A02-p26425347	H	H	A	A	H	A	H	H	H	H	A	B	A	A	H	H	H	H	B	A	H	B	H	H	B	H	H	A	A	H	B	H	H	H	A	H	H	A	B	A	H	H	B	H	A	H	H	H	H
Bn-A02-p26564337	H	H	A	A	H	A	H	H	H	H	A	B	A	A	H	H	H	H	B	A	H	B	H	H	B	H	H	A	A	H	B	H	H	H	A	H	H	A	B	A	H	H	B	H	A	H	H	B	H
Bn-A02-p26987864	H	H	A	A	H	A	H	H	H	H	A	B	A	A	H	H	H	H	B	A	H	B	H	H	B	H	H	A	H	H	B	H	H	H	A	H	A	A	B	A	H	H	B	H	A	H	H	B	H
Bn-A02-p26982864	H	H	A	A	H	A	H	H	H	H	A	B	A	A	H	H	H	H	B	A	H	B	H	H	B	H	H	A	A	H	B	H	H	H	A	H	H	A	B	A	H	H	B	H	A	H	H	B	H
Bn-A02-p26986319	H	H	A	A	H	A	H	H	H	H	A	B	A	A	H	H	H	H	B	A	H	B	H	H	B	H	H	A	A	H	B	H	H	H	A	H	H	A	B	A	H	H	B	H	A	H	H	B	H
Bn-A02-p27052742	H	H	A	A	H	A	H	H	H	H	A	B	A	A	H	H	H	H	B	A	H	B	H	H	B	H	H	A	A	H	B	H	H	H	A	H	H	A	B	A	H	H	B	H	A	H	H	B	H
Bn-A02-p27179350	H	H	A	A	H	A	H	H	H	H	A	B	A	A	H	H	H	H	B	A	H	B	H	H	B	H	H	A	A	H	B	H	H	H	A	H	H	A	B	H	H	H	B	H	A	H	H	B	H
Bn-A02-p27203061	H	H	A	A	H	A	H	H	H	H	A	B	A	A	H	H	H	H	B	A	H	B	H	H	B	H	H	A	A	H	B	H	H	H	A	H	H	A	B	H	H	H	B	H	A	H	H	B	H
Bn-A02-p27786739	H	H	A	A	H	A	H	H	H	H	A	B	A	A	H	H	H	H	B	A	H	B	H	H	B	H	H	A	A	H	B	H	H	H	A	H	H	A	B	H	H	H	B	H	A	H	H	B	H
Bn-A02-p27792444	H	H	A	A	H	A	H	H	H	H	A	B	A	A	H	H	H	H	B	A	H	B	H	H	B	H	H	A	A	H	B	H	H	H	A	H	H	A	B	H	H	H	B	H	A	H	H	B	H
Bn-A03-p654363	A	H	H	A	A	A	B	A	A	B	B	H	H	A	H	H	B	H	H	H	B	H	H	B	A	B	H	H	A	B	H	A	B	-	B	H	H	B	B	A	A	A	A	H	B	H	H	A	A
Bn-A03-p1831525	A	A	H	A	A	A	B	A	A	B	B	H	H	A	H	H	B	H	H	H	B	H	H	B	A	B	H	H	A	B	H	A	B	A	B	H	H	B	B	A	A	A	A	H	B	H	H	A	A
Bn-A03-p2071494	A	A	H	A	A	H	B	A	A	B	B	H	H	A	H	H	B	H	H	H	B	H	H	B	A	B	H	H	A	B	H	A	B	-	B	H	H	B	B	A	A	A	A	H	B	H	H	-	A
Bn-A03-p2073180	A	A	H	A	A	H	B	A	A	B	B	H	H	A	H	H	B	H	H	H	B	H	H	B	A	B	H	H	A	B	H	A	B	-	B	H	H	B	B	A	A	A	A	H	B	H	H	A	A
Bn-A03-p2342965	A	A	H	A	A	H	B	A	A	B	B	H	H	A	H	H	H	H	H	H	B	H	H	B	A	B	H	H	A	B	H	A	B	A	B	H	H	B	B	A	A	A	A	H	B	H	H	A	A
Bn-A03-p4575317	A	A	B	A	A	H	B	A	H	B	B	H	H	A	H	H	A	H	H	B	B	B	H	B	H	B	H	B	A	H	H	A	B	A	B	H	H	B	B	A	A	A	H	H	B	B	H	A	A
Bn-A03-p4753001	A	A	B	A	A	H	B	A	H	B	B	H	H	A	H	H	A	H	H	B	B	B	H	B	H	B	H	B	A	H	H	A	B	-	B	H	H	B	B	A	A	A	A	H	B	B	H	A	A
Bn-A03-p5115321	A	A	B	A	A	H	B	A	H	B	B	B	H	A	H	H	A	H	H	B	B	B	H	B	H	B	H	B	A	H	H	A	B	-	B	H	H	B	B	A	A	A	A	H	B	B	H	A	A
Bn-A03-p5163056	A	A	B	A	A	H	B	A	H	B	B	B	H	A	H	H	A	H	H	B	B	B	H	B	H	B	H	B	A	H	H	A	B	-	B	H	H	B	B	A	A	A	A	H	B	B	H	A	A
Bn-A03-p5263828	A	A	B	A	A	-	B	A	H	B	B	B	H	A	H	H	A	H	H	B	B	B	H	B	H	B	H	B	A	H	H	A	B	-	B	H	H	B	B	A	A	A	A	H	B	B	H	A	A
Bn-A03-p6514858	A	A	B	-	-	H	B	A	H	B	B	B	H	A	H	H	A	H	H	B	B	B	H	B	H	H	H	B	H	H	H	A	B	-	B	H	H	B	B	A	A	A	A	H	B	B	H	A	H
Bn-A03-p6834343	A	-	B	-	-	H	B	A	H	B	B	B	H	A	H	H	A	H	H	B	B	B	H	B	H	H	H	B	H	H	H	A	B	A	B	-	H	B	B	A	A	A	A	H	B	B	H	A	H
Bn-A03-p6967307	A	A	B	A	A	H	B	A	H	B	B	B	H	A	H	H	A	H	H	B	B	B	H	B	H	H	H	B	H	H	H	A	B	-	B	H	H	B	B	A	A	A	A	H	B	B	H	A	H
Bn-A03-p7159916	A	A	B	A	A	H	B	A	H	B	B	B	H	A	H	H	A	H	H	B	B	B	H	B	H	H	H	B	H	H	H	A	B	A	B	H	H	B	B	A	A	A	A	H	B	B	H	A	H
Bn-A03-p8169179	A	A	B	A	A	H	B	A	H	B	H	B	H	A	H	H	A	H	H	B	B	B	H	B	H	H	H	B	H	H	H	A	B	A	B	H	H	B	B	A	A	A	A	H	B	B	H	A	H
Bn-A03-p8039401	A	A	B	A	A	H	B	A	H	B	H	B	H	A	H	H	A	H	H	B	B	B	H	B	H	H	H	B	H	H	H	A	B	-	B	H	H	B	B	A	A	A	A	H	B	B	H	A	H
Bn-A03-p9847680	A	A	B	A	A	H	B	A	H	B	H	B	H	A	H	H	A	H	H	B	B	B	H	B	H	H	H	B	H	H	B	A	B	-	B	H	H	B	B	A	A	A	A	H	B	B	H	A	H
Bn-A03-p10273355	A	A	B	A	A	H	B	A	H	B	H	B	H	H	H	H	A	H	H	B	B	B	H	B	H	H	H	B	H	H	B	A	B	-	B	H	H	B	B	A	A	A	A	H	B	B	H	A	H
Bn-A03-p10342088	A	A	B	A	A	H	B	A	H	B	H	B	H	H	H	H	A	H	H	B	B	B	H	B	H	H	H	B	H	H	B	A	B	-	B	H	H	B	B	A	A	A	A	H	B	B	H	A	H
Bn-scaff_16002_1-p785986	A	A	B	A	A	H	B	A	H	B	H	B	H	H	H	H	A	H	H	B	B	B	H	B	H	-	H	B	H	H	B	A	B	-	B	H	H	B	B	A	A	A	A	H	B	B	H	A	H
Bn-A03-p10802728	A	A	B	A	A	H	B	A	H	B	H	B	H	H	H	H	A	H	H	B	B	B	H	H	H	H	H	B	H	H	B	A	B	-	B	H	H	B	B	A	A	A	A	H	B	B	H	A	H
Bn-A03-p11065674	A	A	B	A	A	H	B	A	H	B	H	B	H	H	H	H	A	H	H	B	B	B	H	H	H	H	H	B	H	H	B	A	B	A	B	H	H	B	B	A	A	A	A	H	B	B	H	A	H
Bn-A03-p11177892	A	A	B	A	A	H	B	A	H	B	H	B	H	H	H	H	A	H	H	B	B	B	H	H	H	H	H	B	H	H	B	A	B	A	B	H	H	B	B	A	A	A	A	H	B	B	H	A	H
Bn-A03-p11534030	A	A	B	A	A	H	B	A	H	B	H	B	H	H	H	H	A	H	H	B	B	B	H	-	H	B	H	B	H	H	B	A	B	A	B	H	H	B	B	A	A	A	A	H	B	B	H	A	H
Bn-A03-p11623083	A	A	B	A	A	H	B	A	H	B	H	B	H	H	H	H	A	H	H	B	B	B	H	H	H	B	H	B	H	H	B	A	B	A	B	H	H	B	B	A	A	A	A	H	B	B	H	A	H
Bn-A03-p11626015	A	A	B	A	A	H	B	A	H	B	H	B	H	H	H	H	A	H	H	B	B	B	H	H	H	B	H	B	H	H	B	A	B	A	B	H	H	B	B	A	A	A	A	H	B	B	H	A	H
Bn-A03-p11383138	A	A	B	A	A	H	B	A	H	B	H	B	H	H	H	H	A	H	H	B	B	B	H	H	H	B	H	B	H	H	B	A	B	A	B	H	H	B	B	A	A	A	A	H	B	B	H	A	H
Bn-A03-p11429520	A	A	B	A	A	H	B	A	H	B	H	B	H	H	H	H	A	H	H	B	B	B	H	H	H	B	H	B	H	H	B	A	B	A	B	H	H	B	B	A	A	-	-	H	B	B	-	A	H
Bn-A03-p11499523	A	A	B	A	A	H	B	A	H	B	H	B	H	H	H	H	A	H	H	B	B	B	H	H	H	B	H	B	H	H	B	A	B	A	B	H	H	B	B	A	A	A	A	H	B	B	H	A	H
Bn-A03-p11626279	A	A	B	A	A	H	B	A	H	B	H	B	H	H	H	H	A	H	H	B	B	B	H	H	H	B	H	B	H	H	B	A	B	A	B	H	H	B	B	A	A	A	A	H	B	B	H	A	H
Bn-A03-p11684352	A	A	B	A	A	H	B	A	H	B	H	B	H	H	H	H	A	H	H	B	B	B	H	H	H	B	H	B	H	H	B	A	B	A	B	H	H	B	B	A	A	A	A	H	B	B	H	A	H
Bn-A03-p11704125	A	A	B	A	A	H	B	A	H	B	H	B	H	H	H	H	A	H	H	B	B	B	H	H	H	B	H	B	H	H	B	A	B	A	B	H	H	B	B	A	A	A	A	H	B	B	H	A	H
Bn-A03-p11704711	A	A	B	A	A	H	B	A	H	B	H	B	H	H	H	H	A	H	H	B	B	B	H	-	H	B	H	B	H	H	B	A	B	A	B	H	H	B	B	A	A	A	A	H	B	B	H	A	H
Bn-A03-p11751694	A	A	B	A	A	H	B	A	H	B	H	B	H	H	H	H	A	H	H	B	B	B	H	H	H	B	H	B	H	H	B	A	B	A	B	H	H	B	B	A	A	A	A	H	B	B	H	A	H
Bn-A03-p11785159	A	A	B	A	A	H	B	A	H	B	H	B	H	H	H	H	A	H	H	B	B	B	H	H	H	B	H	B	H	H	B	A	B	A	B	H	H	B	B	A	A	A	A	H	B	B	H	A	H
Bn-A03-p11655749	A	A	B	A	A	H	B	A	H	B	H	B	H	H	H	H	A	H	H	B	B	B	H	H	H	B	H	B	H	H	B	A	B	A	B	H	H	B	B	A	A	A	A	H	B	B	H	A	H
Bn-A03-p11822847	A	A	B	A	A	H	B	A	H	B	H	B	H	H	H	H	A	H	H	B	B	B	H	H	H	B	H	B	H	H	B	A	B	A	B	H	H	B	B	A	A	A	A	H	B	B	H	A	H
Bn-A03-p12186958	A	A	B	A	A	H	B	A	H	B	H	B	H	H	H	H	A	H	H	B	B	B	H	H	H	B	H	B	H	H	B	A	B	A	B	H	H	B	B	A	A	A	A	H	B	B	H	A	H
Bn-A03-p12201775	A	A	B	A	A	H	B	A	H	B	H	B	H	H	H	H	A	H	H	B	B	B	H	H	H	B	H	B	H	H	B	A	B	A	B	H	H	B	B	A	A	A	A	H	B	B	H	A	H
Bn-A03-p12213267	A	A	B	A	A	H	B	A	H	B	H	B	H	H	H	H	A	H	H	B	B	B	H	H	H	B	H	B	H	H	B	A	B	A	B	H	H	B	B	A	A	A	A	H	B	B	H	A	H
Bn-A03-p12250401	A	A	B	A	A	H	B	A	H	B	H	B	H	H	H	H	A	H	H	B	B	B	H	H	H	B	H	B	H	H	B	A	B	A	B	H	H	B	B	A	A	A	A	H	B	B	H	A	H
Bn-A03-p12279241	A	A	B	A	A	H	B	A	H	B	H	B	H	H	H	H	A	H	H	B	B	B	H	H	H	B	H	B	H	H	B	A	B	A	B	H	H	B	B	A	A	A	A	H	B	B	H	A	H
Bn-A03-p12286718	A	A	B	A	A	H	B	A	H	B	H	B	H	H	H	H	A	H	H	B	B	B	H	H	H	B	H	B	H	H	B	A	B	A	B	H	H	B	B	A	A	A	A	H	B	B	H	A	H
Bn-A03-p12287907	A	A	B	A	A	H	B	A	H	B	H	B	H	H	H	H	A	H	H	B	B	B	H	H	H	B	H	B	H	H	B	A	B	A	B	H	H	B	B	A	A	A	A	H	B	B	H	A	H
Bn-A03-p12287911	A	A	B	A	A	H	B	A	H	B	H	B	H	H	H	H	A	H	H	B	B	B	H	H	H	B	H	B	H	H	B	A	B	A	B	H	H	B	B	A	A	A	A	H	B	B	H	A	H
Bn-A03-p12308046	A	A	B	A	A	H	B	A	H	B	H	B	H	H	H	H	A	H	H	B	B	B	H	H	H	B	H	B	H	H	B	A	B	A	B	H	H	B	B	A	A	A	A	H	B	B	H	A	H
Bn-A03-p12308158	A	A	B	A	A	H	B	A	H	B	H	B	H	H	H	H	A	H	H	B	B	B	H	H	H	B	H	B	H	H	B	A	B	A	B	H	H	B	B	A	A	A	A	H	B	B	H	A	H
Bn-A03-p12308276	A	A	B	A	A	H	B	A	H	B	H	B	H	H	H	H	A	H	H	B	B	B	H	H	H	B	H	B	H	H	B	A	B	A	B	H	H	B	B	A	A	A	A	H	B	B	H	A	H
Bn-A03-p12308684	A	A	B	A	A	H	B	A	H	B	H	B	H	H	H	H	A	H	H	B	B	B	H	H	H	B	H	B	H	H	B	A	B	A	B	H	H	B	B	A	A	A	A	H	B	B	H	A	H
Bn-A03-p12308737	A	A	B	A	A	H	B	A	H	B	H	B	H	H	H	H	A	H	H	B	B	B	H	H	H	B	H	B	H	H	B	A	B	A	B	H	H	B	B	A	A	A	A	H	B	B	H	A	H
Bn-A03-p12309478	A	A	B	A	A	H	B	A	H	B	H	B	H	H	H	H	A	H	H	B	B	B	H	H	H	B	H	B	H	H	B	A	B	A	B	H	H	B	B	A	A	A	A	H	B	B	H	A	H
Bn-A03-p12313036	A	A	B	A	A	H	B	A	H	B	H	B	H	H	H	H	A	H	H	B	B	B	H	H	H	B	H	B	H	H	B	A	B	A	B	H	H	B	B	A	A	A	A	H	B	B	H	A	H
Bn-A03-p12313330	A	A	B	A	A	H	B	A	H	B	H	B	H	H	H	H	A	H	H	B	B	B	H	H	H	B	H	B	H	H	B	A	B	A	B	H	H	B	B	A	A	A	A	H	B	B	H	A	H
Bn-A03-p12302996	A	A	B	A	A	H	B	A	H	B	H	B	H	H	H	H	A	H	H	B	B	B	H	H	H	B	H	B	H	H	B	A	B	A	B	H	H	B	B	A	A	A	A	H	B	B	H	A	H
Bn-A03-p12322277	A	A	B	A	A	H	B	A	H	B	H	B	H	H	H	H	A	H	H	B	B	B	H	H	H	B	H	B	H	H	B	A	B	A	B	H	H	B	B	A	A	A	A	H	B	B	H	A	H
Bn-A03-p12331575	A	A	B	A	A	H	B	A	H	B	H	B	H	H	H	H	A	H	H	B	B	B	H	H	H	B	H	B	H	H	B	A	B	A	B	H	H	B	B	A	A	A	A	H	B	B	H	A	H
Bn-A03-p12332552	A	A	B	A	A	H	B	A	H	B	H	B	H	H	H	H	A	H	H	B	B	B	H	H	H	B	H	B	H	H	B	A	B	A	B	H	H	B	B	A	A	A	A	H	B	B	H	A	H
Bn-A03-p12342812	A	A	B	A	A	H	B	A	H	B	H	B	H	H	H	H	A	H	H	B	B	B	H	H	H	B	H	B	H	H	B	A	B	A	B	H	H	B	B	A	A	A	A	H	B	B	H	A	H
Bn-A03-p12353218	A	A	B	A	A	H	B	A	H	B	H	B	H	H	H	H	A	H	H	B	B	B	H	H	H	B	H	B	H	H	B	A	B	A	B	H	H	B	B	A	A	A	A	H	B	B	H	A	H
Bn-A03-p12353370	A	A	B	A	A	H	B	A	H	B	H	B	H	H	H	H	A	H	H	B	B	B	H	H	H	B	H	B	H	H	B	A	B	A	B	H	H	B	B	A	A	A	A	H	B	B	H	A	H
Bn-A03-p12359936	A	A	B	A	A	H	B	A	H	B	H	B	H	H	H	H	A	H	H	B	B	B	H	H	H	B	H	B	H	H	B	A	B	A	B	H	H	B	B	A	A	A	A	H	B	B	H	A	H
Bn-A03-p12426461	A	A	B	A	A	H	B	A	H	B	H	B	H	H	H	H	A	H	H	B	B	B	H	H	H	B	H	B	H	H	B	A	B	A	B	H	H	B	B	A	A	A	A	H	B	B	H	A	H
Bn-A03-p12429205	A	A	B	A	A	H	B	A	H	B	H	B	H	H	H	H	A	H	H	B	B	B	H	H	H	B	H	B	H	H	B	A	B	A	B	H	H	B	B	A	A	A	A	H	B	B	H	A	H
Bn-A03-p12482349	A	A	B	A	A	H	B	A	H	B	H	B	H	H	H	H	A	H	H	B	B	B	H	H	H	B	H	B	H	H	B	A	B	A	B	H	H	B	B	A	A	A	A	H	B	B	H	A	H
Bn-A03-p12511746	A	A	B	A	A	H	B	A	H	B	H	B	H	H	H	H	A	H	H	B	B	B	H	H	H	B	H	B	H	H	B	A	B	A	B	H	H	B	B	A	A	A	A	H	B	B	H	A	H
Bn-A03-p12512134	A	A	B	A	A	H	B	A	H	B	H	B	H	H	H	H	A	H	H	B	B	B	H	H	H	B	H	B	H	H	B	A	B	A	B	H	H	B	B	A	A	A	A	H	B	B	H	A	H
Bn-A03-p12518314	A	A	B	A	A	H	B	A	H	B	H	B	H	H	H	H	A	H	H	B	B	B	H	H	H	B	H	B	H	H	B	A	B	A	B	H	H	B	B	A	A	A	A	H	B	B	H	A	H
Bn-A03-p12331321	-	-	B	-	-	-	B	A	H	B	-	B	H	H	H	H	A	H	H	B	B	B	H	-	H	B	H	B	H	H	B	A	B	A	B	H	H	B	B	A	A	A	A	H	B	B	H	A	H
Bn-A03-p12343742	A	A	B	A	A	H	B	A	H	B	H	B	H	H	H	H	A	H	H	B	B	B	H	H	H	B	H	B	H	H	B	A	B	A	B	H	H	B	B	A	A	A	A	H	B	B	H	A	H
Bn-A03-p12331460	A	A	B	A	A	H	B	A	H	B	H	B	H	H	H	H	A	H	H	B	B	B	H	H	H	B	H	B	H	H	B	A	B	A	B	H	H	B	B	A	A	A	A	H	B	B	H	A	H
Bn-A03-p12393626	A	A	B	A	A	H	B	A	H	B	H	B	H	H	H	H	A	H	H	B	B	B	H	H	H	B	H	B	H	H	B	A	B	A	B	H	H	B	B	A	A	A	A	H	B	B	H	A	H
Bn-A03-p12431376	A	A	B	A	A	H	B	A	H	B	H	B	H	H	H	H	A	H	H	B	B	B	H	H	H	B	H	B	H	H	B	A	B	A	B	H	H	B	B	A	A	A	A	H	B	B	H	A	H
Bn-A03-p12453877	A	A	B	A	A	H	B	A	H	B	H	B	H	H	H	H	A	H	H	B	B	B	H	H	H	B	H	B	H	H	B	A	B	A	B	H	H	B	B	A	A	A	A	H	B	B	H	A	H
Bn-A03-p12319647	A	A	B	A	A	H	B	A	H	B	H	B	H	H	H	H	A	H	H	B	B	B	H	H	H	B	H	B	H	H	B	A	B	A	B	H	H	B	B	A	A	A	A	H	B	B	H	A	H
Bn-A03-p12631124	A	A	B	A	A	H	B	A	H	B	H	B	H	H	H	H	A	H	H	B	B	B	H	H	H	B	H	B	H	H	B	A	B	A	B	H	H	B	B	A	A	A	A	H	B	B	H	A	H
Bn-A03-p12638944	A	A	B	A	A	H	B	A	H	B	H	B	H	H	H	H	A	H	H	B	B	B	H	H	H	B	H	B	H	H	B	A	B	A	B	H	H	B	B	A	A	A	A	H	B	B	H	A	H
Bn-A03-p12863264	A	A	B	A	A	H	B	A	H	B	H	B	H	H	H	H	A	H	H	B	B	B	H	H	H	B	H	B	H	H	B	A	B	A	B	H	H	B	B	A	A	A	A	H	B	B	H	A	H
Bn-A03-p13099476	A	A	B	A	A	H	B	A	H	B	H	B	H	H	H	H	A	H	H	B	B	B	H	H	H	B	H	B	H	H	B	A	B	A	B	H	H	B	B	A	A	A	A	H	B	B	H	A	H
Bn-A03-p13061709	A	A	B	A	A	H	B	A	H	B	H	B	H	H	H	H	A	H	H	B	B	B	H	H	H	B	H	B	H	H	B	A	B	A	B	H	H	B	B	A	A	A	A	H	B	B	H	A	H
Bn-A03-p13104283	A	A	B	A	A	H	B	A	H	B	H	B	H	H	H	H	A	H	H	B	B	B	H	H	H	B	H	B	H	H	B	A	B	A	B	H	H	B	B	A	A	A	A	H	B	B	H	A	H
Bn-A03-p13253155	A	A	B	A	A	H	B	A	H	B	H	B	H	H	H	H	A	H	H	B	B	B	H	H	H	B	H	B	H	H	B	A	B	A	B	H	H	B	B	A	A	A	A	H	B	B	H	A	H
Bn-scaff_27677_1-p246414	A	A	B	A	A	H	B	A	H	B	H	B	H	H	H	H	A	H	H	B	B	B	H	H	H	B	H	B	H	H	B	A	B	A	B	H	H	B	B	A	A	A	A	H	B	B	H	A	H
Bn-scaff_27677_1-p90409	A	A	B	A	A	H	B	A	H	B	H	B	H	H	H	H	A	H	H	B	B	B	H	H	H	B	H	B	H	H	B	A	B	A	B	H	H	B	B	A	A	A	A	H	B	B	H	A	H
Bn-A03-p13335946	A	A	B	A	A	H	B	A	H	B	H	B	H	H	H	H	A	H	H	B	B	B	H	H	H	B	H	B	H	H	B	A	B	A	B	H	H	B	B	A	A	A	A	H	B	B	H	A	H
Bn-A03-p13302882	A	A	B	A	A	H	B	A	H	B	H	B	H	H	H	H	A	H	H	B	B	B	B	H	H	B	H	B	H	H	B	A	B	A	B	H	H	B	B	A	A	A	A	H	B	B	H	A	H
Bn-A03-p13169138	A	A	B	A	A	H	B	A	H	B	H	B	H	H	H	H	A	H	H	B	B	B	H	H	H	B	H	B	H	H	B	A	B	A	B	H	H	B	B	A	A	A	A	H	B	B	H	A	H
Bn-A03-p13169346	A	A	B	A	A	H	B	A	H	B	H	B	H	H	H	H	A	H	H	B	B	B	H	H	H	B	H	B	H	H	B	A	B	A	B	H	H	B	B	A	A	A	A	H	B	B	H	A	H
Bn-A03-p13236840	A	A	B	A	A	H	B	A	H	B	H	B	H	H	H	H	A	H	H	B	B	B	H	H	H	B	H	B	H	H	B	A	B	A	B	H	H	B	B	A	A	A	A	H	B	B	H	A	H
Bn-A03-p13254564	A	A	B	A	A	H	B	A	H	B	H	B	H	H	H	H	A	H	H	B	B	B	H	H	H	B	H	B	H	H	B	A	B	A	B	H	H	B	B	A	A	A	A	H	B	B	H	A	H
Bn-A03-p13286574	A	A	B	A	A	H	B	A	H	B	H	B	H	H	H	H	A	H	H	B	B	B	H	H	H	B	H	B	H	H	B	A	B	A	B	H	H	B	B	A	A	A	A	H	B	B	H	A	H
Bn-A03-p13189171	A	A	B	A	A	H	B	A	H	B	H	B	H	H	H	H	A	H	H	B	B	B	H	H	H	B	H	B	H	H	B	A	B	A	B	H	H	B	B	A	A	A	A	H	B	B	H	A	H
Bn-A03-p13451851	A	A	B	A	A	H	B	A	H	B	H	B	H	H	H	H	A	H	H	B	B	B	H	H	H	B	H	B	H	H	B	A	B	A	B	H	H	B	B	A	A	A	A	H	B	B	H	A	H
Bn-A03-p13465062	A	A	B	A	A	H	B	A	H	B	H	B	H	H	H	H	A	H	H	B	B	B	H	H	H	B	H	B	H	H	B	A	B	A	B	H	H	B	B	A	A	A	A	H	B	B	H	A	H
Bn-A03-p13640859	A	A	B	A	A	H	B	A	H	B	H	B	H	H	H	H	A	H	H	B	B	B	H	H	H	B	H	B	H	H	B	A	B	A	B	H	H	B	B	A	A	A	A	H	B	B	H	A	H
Bn-A03-p13545223	A	A	B	A	A	H	B	A	H	B	H	B	H	H	H	H	A	H	H	B	B	B	H	H	H	B	H	B	H	H	B	A	B	A	B	H	H	B	B	A	A	A	A	H	B	B	H	A	H
Bn-A03-p13653603	A	A	B	A	A	H	B	A	H	B	H	B	H	H	H	H	A	H	H	B	B	B	H	H	H	B	H	B	H	H	B	A	B	A	B	H	H	B	B	A	A	A	A	H	B	B	H	A	H
Bn-A03-p13572495	A	A	B	A	A	H	B	A	H	B	H	B	H	H	H	H	A	H	H	B	B	B	H	H	H	B	H	B	H	H	B	A	B	A	B	H	H	B	B	A	A	A	A	H	B	B	H	A	H
Bn-A03-p13567559	A	A	B	A	A	H	B	A	H	B	H	B	H	H	H	H	A	H	H	B	B	B	H	H	H	B	H	B	H	H	B	A	B	A	B	H	H	B	B	A	A	A	A	H	B	B	H	A	H
Bn-A03-p13746713	A	A	B	A	A	H	B	A	H	B	H	B	H	H	H	H	A	H	H	B	B	B	H	H	H	B	H	B	H	H	B	A	B	A	B	H	H	B	B	A	A	A	A	H	B	B	H	A	H
Bn-A03-p13747074	A	A	B	A	A	H	B	A	H	B	H	B	H	H	H	H	A	H	H	B	B	B	H	H	H	B	H	B	H	H	B	A	B	A	B	H	H	B	B	A	A	A	A	H	B	B	H	A	H
Bn-A03-p14309803	A	A	B	A	A	H	B	A	H	B	H	B	H	H	H	H	A	H	H	B	B	H	H	H	H	B	H	B	H	H	B	A	B	A	B	H	H	B	H	A	A	A	A	H	B	B	H	H	H
Bn-A03-p14310386	A	A	B	A	A	H	B	A	H	B	H	B	H	H	H	H	A	H	H	B	B	H	H	H	H	B	H	B	H	H	B	A	B	A	B	H	H	B	H	A	A	A	A	H	B	B	H	H	H
Bn-A03-p14552086	A	A	B	A	A	H	B	A	H	B	H	B	H	H	H	H	A	H	H	B	B	H	H	H	H	B	H	B	H	H	B	A	B	A	B	H	H	B	H	A	A	A	A	H	B	B	H	H	H
Bn-A03-p14473296	A	A	B	A	A	H	B	A	H	B	H	B	H	H	H	H	A	H	H	B	B	H	H	H	H	B	H	B	H	H	B	A	B	A	B	H	H	B	H	A	A	A	A	H	B	B	H	H	H
Bn-A03-p14511431	A	A	B	A	A	H	B	A	H	B	H	B	H	H	H	H	A	H	H	B	B	H	H	H	H	B	H	B	H	H	B	A	B	A	B	H	H	B	H	A	A	A	A	H	B	B	H	H	H
Bn-A03-p14557663	A	A	B	A	A	H	B	A	H	B	H	B	H	H	H	H	A	H	H	B	B	H	H	H	H	B	H	B	H	H	B	A	B	A	B	H	H	B	H	A	A	A	A	H	B	B	H	H	H
Bn-A03-p14585799	A	A	B	A	A	H	B	A	H	B	H	B	H	H	H	H	A	H	H	B	B	H	H	H	H	B	B	B	H	H	B	A	B	A	B	H	H	B	H	A	A	A	A	H	B	B	H	H	H
Bn-A03-p14611641	A	A	B	A	A	H	B	A	H	B	H	B	H	H	H	H	A	H	H	B	B	H	H	H	H	B	B	B	H	H	B	A	B	A	B	H	H	B	H	A	A	A	A	H	B	B	H	H	H
Bn-A03-p14577690	A	A	B	A	A	H	B	A	H	B	H	B	H	H	H	H	A	H	H	B	B	H	H	H	H	B	B	B	H	H	B	A	B	A	B	H	H	B	H	A	A	A	A	H	B	B	H	H	H
Bn-A03-p14736161	A	A	B	A	A	H	B	A	H	-	H	B	H	H	H	H	A	H	H	B	B	H	H	H	H	B	B	B	H	H	B	A	B	A	B	H	H	B	H	A	A	A	A	H	B	B	H	H	H
Bn-A03-p14784764	A	A	-	A	A	H	B	A	H	-	H	-	H	H	H	H	A	H	H	B	B	H	H	-	H	B	B	B	H	H	B	A	B	A	B	H	H	B	H	A	A	A	A	H	B	B	H	H	H
Bn-A03-p14792548	A	A	B	A	A	H	B	A	H	B	H	B	H	H	H	H	A	H	H	B	B	H	H	H	H	B	B	B	H	H	B	A	B	A	B	H	H	B	H	A	A	A	A	H	B	B	H	H	H
Bn-A03-p14816541	A	A	B	A	A	H	B	A	H	B	H	B	H	H	H	H	A	H	H	B	B	H	H	H	H	B	B	B	H	H	B	A	B	A	B	H	H	B	H	A	A	A	A	H	B	B	H	H	H
Bn-A03-p14839583	A	A	B	A	A	H	B	A	H	B	H	B	H	H	H	H	A	H	H	B	B	H	H	H	H	B	B	B	H	H	B	A	B	A	B	H	H	B	H	A	A	A	A	H	B	B	H	H	H
Bn-A03-p14759764	A	A	B	A	A	H	B	A	H	B	H	B	H	H	H	H	A	H	H	B	B	H	H	H	H	B	B	B	H	H	B	A	B	A	B	H	H	B	H	A	A	A	A	H	B	B	H	H	H
Bn-A03-p14927037	A	A	H	A	A	H	B	A	H	B	H	B	H	H	H	H	A	H	H	B	B	H	H	H	H	B	B	B	H	H	B	A	B	A	B	H	H	B	H	A	A	A	A	H	B	B	H	H	H
Bn-A03-p15015706	A	A	H	A	A	H	B	A	H	B	H	B	H	H	H	H	A	H	H	B	B	H	H	H	H	B	B	B	H	H	B	A	B	A	B	H	H	B	H	A	A	A	A	H	B	B	H	H	H
Bn-A03-p15077006	A	A	H	A	A	H	B	A	H	B	H	B	H	H	H	H	A	H	H	B	B	H	H	H	H	B	B	B	H	H	B	A	B	A	B	H	H	B	H	A	A	A	A	H	B	B	H	H	H
Bn-A03-p15102212	A	A	H	A	A	H	B	A	H	B	H	B	H	H	H	H	A	H	H	B	B	H	H	H	H	B	B	B	H	H	B	A	B	A	B	H	H	B	H	A	A	A	A	H	B	B	H	H	H
Bn-A03-p15103575	A	A	H	A	A	H	B	A	H	B	H	B	H	H	H	H	A	H	H	B	B	H	H	H	H	B	B	B	H	H	B	A	B	A	B	H	H	B	H	A	A	A	A	H	B	B	H	H	H
Bn-A03-p15149454	A	A	H	A	A	H	B	A	H	B	H	B	H	H	H	H	A	H	H	B	B	H	H	H	H	B	B	B	H	H	B	A	B	A	B	H	H	B	H	A	A	A	A	H	B	B	H	H	H
Bn-A03-p15240992	A	A	H	A	A	H	B	A	H	B	H	B	H	H	H	H	A	H	H	B	B	H	H	H	H	B	B	B	H	H	B	A	B	A	B	H	H	B	H	A	A	A	A	H	B	B	H	H	H
Bn-A03-p15327921	A	A	H	A	A	H	B	A	H	B	H	B	H	H	H	H	A	H	H	B	B	H	H	H	H	B	B	B	H	H	B	A	B	A	B	H	H	B	H	A	A	A	A	H	B	B	H	H	H
Bn-A03-p15233860	A	A	H	A	A	H	B	A	H	B	H	B	H	H	H	H	A	H	H	B	B	H	H	H	H	B	B	B	H	H	B	A	B	A	B	H	H	B	H	A	A	A	A	H	B	B	H	H	H
Bn-A03-p15404736	A	A	H	A	A	H	B	A	H	B	H	B	H	H	H	H	A	H	H	B	B	H	H	H	H	B	B	B	H	H	B	A	B	A	B	H	H	B	H	A	A	A	H	H	B	B	H	H	H
Bn-A03-p15405498	A	A	H	A	A	H	B	A	H	B	H	B	H	H	H	H	A	H	H	B	B	H	H	H	H	B	B	B	H	H	B	A	B	A	B	H	H	B	H	A	A	A	H	H	B	B	H	H	H
Bn-A03-p15424536	A	A	H	A	A	H	B	A	H	B	H	B	H	H	H	H	A	H	H	B	B	H	H	H	H	B	B	B	H	H	B	A	B	A	B	H	H	B	H	A	A	A	H	H	B	B	H	H	H
Bn-A03-p15546590	A	A	H	A	A	H	B	A	H	B	H	B	H	H	H	H	A	H	H	B	B	H	H	H	H	B	B	B	H	H	B	A	B	A	B	H	H	B	H	A	A	A	H	H	B	B	H	H	H
Bn-A03-p15548506	A	A	H	A	A	H	B	A	H	B	H	B	H	H	H	H	A	H	H	B	B	H	H	H	H	B	B	B	H	H	B	A	B	A	B	H	H	B	H	A	A	A	H	H	B	B	H	H	H
Bn-A03-p15615278	A	A	H	A	A	H	B	A	H	B	B	B	H	H	H	H	A	H	A	B	B	H	H	H	H	B	B	B	H	H	B	A	B	A	B	A	H	B	H	H	A	H	H	H	B	B	H	H	H
Bn-A03-p15704793	A	A	H	A	A	H	B	A	H	B	B	B	H	H	H	H	A	H	A	B	B	H	H	H	H	B	B	B	H	H	B	A	B	A	B	A	H	B	H	H	A	H	H	H	B	B	H	H	H
Bn-A03-p15725925	A	A	H	A	A	H	B	A	H	B	B	B	H	H	H	H	A	H	A	B	B	H	H	H	H	B	B	B	H	H	B	A	B	A	B	A	H	B	H	H	A	H	H	H	B	B	H	H	H
Bn-scaff_17521_1-p464847	A	A	H	A	A	H	B	A	H	B	B	B	H	H	H	H	A	H	A	B	B	H	H	H	H	B	B	B	H	H	B	A	B	A	B	A	H	B	H	H	A	H	H	H	B	B	H	H	H
Bn-A03-p18451316	A	A	A	H	A	H	B	A	H	B	B	B	H	H	H	H	H	H	A	B	B	H	A	H	H	H	B	B	B	H	B	A	B	H	B	A	H	B	H	H	A	H	H	H	B	B	H	H	H
Bn-A03-p18455020	A	A	A	H	A	H	B	A	H	B	B	B	H	H	H	H	H	H	A	B	B	H	A	H	H	H	B	B	B	H	B	A	B	H	B	A	H	B	H	H	A	H	H	H	B	B	H	H	H
Bn-A03-p18455932	A	A	A	H	A	H	B	A	H	B	B	B	H	H	H	H	H	H	A	B	B	H	A	H	H	H	B	B	B	H	B	A	B	-	B	A	H	B	H	H	A	H	H	H	B	B	H	H	H
Bn-A03-p18461597	A	A	A	H	A	H	B	A	H	B	B	B	H	H	H	H	H	H	A	B	B	H	A	H	H	H	B	B	B	H	B	A	B	H	B	A	H	B	H	H	A	H	H	H	B	B	H	H	H
Bn-A03-p18461778	A	A	A	H	A	H	B	A	H	B	B	B	H	H	H	H	H	H	A	B	B	H	A	H	H	H	B	B	B	H	B	A	B	H	B	A	H	B	H	H	A	H	H	H	B	B	H	H	H
Bn-A03-p18462261	A	A	A	H	A	H	B	A	H	B	B	B	H	H	H	H	H	H	A	B	B	H	A	H	H	H	B	B	B	H	B	A	B	-	B	A	H	B	H	H	A	H	H	H	B	B	H	H	H
Bn-A03-p18468633	A	A	A	H	A	H	B	A	H	B	B	B	H	H	H	H	H	H	A	B	B	H	A	H	H	H	B	B	B	H	B	A	B	H	B	A	H	B	H	H	A	H	H	H	B	B	H	H	H
Bn-A03-p18471820	A	A	A	H	A	H	B	A	H	B	B	B	H	H	H	H	H	H	A	B	B	H	A	H	H	H	B	B	B	H	B	A	B	H	B	A	H	B	H	H	A	H	H	H	B	B	H	H	H
Bn-scaff_17109_2-p315902	A	A	A	H	A	H	B	A	H	B	B	B	H	H	H	H	H	H	A	B	B	H	A	H	H	H	B	B	B	H	B	A	B	H	B	A	H	B	H	H	A	H	H	H	B	B	H	H	H
Bn-A03-p18638146	A	A	A	H	A	H	B	A	H	B	B	B	H	H	H	H	H	H	A	B	B	H	A	H	H	H	B	B	B	H	B	A	B	H	B	A	H	B	H	H	A	H	H	H	B	B	H	H	H
Bn-A03-p18682521	A	A	A	H	A	H	B	A	H	B	B	B	H	H	H	H	H	H	A	B	B	H	A	H	H	H	B	B	B	H	B	A	B	H	B	A	H	B	H	H	A	H	H	H	B	B	H	H	H
Bn-A03-p18782352	A	A	A	H	A	H	B	A	H	B	B	B	H	H	H	H	H	H	A	B	B	H	A	H	H	H	B	B	B	H	B	A	B	H	B	A	H	B	H	H	A	H	H	H	B	B	H	H	H
Bn-A03-p18782416	A	A	A	H	A	H	B	A	H	B	B	B	H	H	H	H	H	H	A	B	B	H	A	H	H	H	B	B	B	H	B	A	B	H	B	A	H	B	H	H	A	H	H	H	B	B	H	H	H
Bn-A03-p18807150	A	A	A	H	A	H	B	A	H	B	B	B	H	H	H	H	H	H	A	B	B	H	A	H	H	H	B	B	B	H	B	A	B	H	B	A	H	B	H	H	A	H	H	H	B	B	H	H	H
Bn-A03-p18810251	A	A	A	H	A	H	B	A	H	B	B	B	H	H	H	H	H	H	A	B	B	H	A	H	H	H	B	B	B	H	B	A	B	H	B	A	H	B	H	H	A	H	H	H	B	B	H	H	H
Bn-A03-p18811487	A	A	A	H	A	H	B	A	H	B	B	B	H	H	H	H	H	H	A	B	B	H	A	H	H	H	B	B	B	H	B	A	B	H	B	A	H	B	H	H	A	H	H	H	B	B	H	H	H
Bn-A03-p18816507	A	A	A	H	A	H	B	A	H	B	B	B	H	H	H	H	H	H	A	B	B	H	A	H	H	H	B	B	B	H	B	A	B	-	B	A	H	B	H	H	A	H	H	H	B	B	H	H	H
Bn-A03-p18818925	A	A	A	H	A	H	B	A	H	B	B	B	H	H	H	H	H	H	A	B	B	H	A	H	H	H	B	B	B	H	B	A	B	H	B	A	H	B	H	H	A	H	H	H	B	B	H	H	H
Bn-A03-p18819844	A	A	A	H	A	H	B	A	H	B	B	B	H	H	H	H	H	H	A	B	B	H	A	H	H	H	B	B	B	H	B	A	B	H	B	A	H	B	H	H	A	H	H	H	B	B	H	H	H
Bn-A03-p18820592	A	A	A	H	A	H	B	A	H	B	B	B	H	H	H	H	H	H	A	B	B	H	A	H	H	H	B	B	B	H	B	A	B	H	B	A	H	B	H	H	A	H	H	H	B	B	H	H	H
Bn-A03-p18828645	A	A	A	H	A	H	B	A	H	B	B	B	H	H	H	H	H	H	A	B	B	H	A	H	H	H	B	B	B	H	B	A	B	H	B	A	H	B	H	H	A	H	H	H	B	B	H	H	H
Bn-A03-p18834464	A	A	A	H	A	H	B	A	H	B	B	B	H	H	H	H	H	H	A	B	B	H	A	H	H	H	B	B	B	H	B	A	B	H	B	A	H	B	H	H	A	H	H	H	B	B	H	H	H
Bn-A03-p18846268	A	A	A	H	A	H	B	A	H	B	B	B	H	H	H	H	H	H	A	B	B	H	A	H	H	H	B	B	B	H	B	A	B	H	B	A	H	B	H	H	A	H	H	H	B	B	H	H	H
Bn-A03-p18848732	A	A	A	H	A	H	B	A	H	B	B	B	H	H	H	H	H	H	A	B	B	H	A	H	H	H	B	B	B	H	B	A	B	H	B	A	H	B	H	H	A	H	H	H	B	B	H	H	H
Bn-A03-p18855689	A	A	A	H	A	H	B	A	H	B	B	B	H	H	H	H	H	H	A	B	B	H	A	H	H	H	B	B	B	H	B	A	B	H	B	A	H	B	H	H	A	H	H	H	B	B	H	H	H
Bn-A03-p18873704	A	A	A	H	A	H	B	A	H	B	B	B	H	H	H	H	H	H	A	B	B	H	A	H	H	H	B	B	B	H	B	A	B	-	B	A	H	B	H	H	A	H	H	H	B	B	H	H	H
Bn-A03-p18899251	A	A	A	H	A	H	B	A	H	B	B	B	H	H	H	H	H	H	A	B	B	H	A	H	H	H	B	B	B	H	B	A	B	H	B	A	H	B	H	H	A	H	H	H	B	B	H	H	H
Bn-A03-p18899284	A	A	A	H	A	H	B	A	H	B	B	B	H	H	H	H	H	H	A	B	B	H	A	H	H	H	B	B	B	H	B	A	B	H	B	A	H	B	H	H	A	H	H	H	B	B	H	H	H
Bn-A03-p19065774	A	A	A	H	A	H	B	A	H	B	B	B	H	H	H	H	H	H	A	B	B	H	A	H	H	H	B	B	B	H	B	A	B	H	B	A	H	B	H	H	A	H	H	H	B	B	H	H	H
Bn-A03-p19066579	A	A	A	H	A	H	B	A	H	B	B	B	H	H	H	H	H	H	A	B	B	H	A	H	H	H	B	B	B	H	B	A	B	H	B	A	H	B	H	H	A	H	H	H	B	B	H	H	H
Bn-A03-p19071304	A	A	A	H	A	H	B	A	H	B	B	B	H	H	H	H	H	H	A	B	B	H	A	H	H	H	B	B	B	H	B	A	B	H	B	A	H	B	H	H	A	H	H	H	B	B	H	H	H
Bn-A03-p19071572	A	A	A	H	A	H	B	A	H	B	B	B	H	H	H	H	H	H	A	B	B	H	A	H	H	H	B	B	B	H	B	A	B	-	B	A	H	B	H	H	A	H	H	H	B	B	H	H	H
Bn-A09-p9728715	A	A	A	H	A	H	B	A	H	B	B	B	H	H	H	H	H	H	A	B	B	H	A	H	H	H	B	B	B	H	B	A	B	-	B	A	H	B	H	H	A	H	H	H	B	B	H	H	H
Bn-A03-p18745119	A	A	A	H	A	H	B	A	H	B	B	B	H	H	H	H	H	H	A	B	B	H	A	H	H	H	B	B	B	H	B	A	B	H	B	A	H	B	H	H	A	H	H	H	B	B	H	H	H
Bn-A03-p18692928	A	A	A	H	A	H	B	A	H	B	B	B	H	H	H	H	H	H	A	B	B	H	A	H	H	H	B	B	B	H	B	A	B	-	B	A	H	B	H	H	A	H	H	H	B	B	H	H	H
Bn-A03-p18744023	A	A	A	H	A	H	B	A	H	B	B	B	H	H	H	H	H	H	A	B	B	H	A	H	H	H	B	B	B	H	B	A	B	H	B	A	H	B	H	H	A	H	H	H	B	B	H	H	H
Bn-A03-p18744159	A	A	A	H	A	H	B	A	H	B	B	B	H	H	H	H	H	H	A	B	B	H	A	H	H	H	B	B	B	H	B	A	B	H	B	A	H	B	H	H	A	H	H	H	B	B	H	H	H
Bn-A03-p18746612	A	A	A	H	A	H	B	A	H	B	B	B	H	H	H	H	H	H	A	B	B	H	A	H	H	H	B	B	B	H	B	A	B	H	B	A	H	B	H	H	A	H	H	H	B	B	H	H	H
Bn-A03-p18746881	A	A	A	H	A	H	B	A	H	B	B	B	H	H	H	H	H	H	A	B	B	H	A	H	H	H	B	B	B	H	B	A	B	H	B	A	H	B	H	H	A	H	H	H	B	B	H	H	H
Bn-A03-p18749943	A	A	A	H	A	H	B	A	H	B	B	B	H	H	H	H	H	H	A	B	B	H	A	H	H	H	B	B	B	H	B	A	B	H	B	A	H	B	H	H	A	H	H	H	B	B	H	H	H
Bn-A03-p18749952	A	A	A	H	A	H	B	A	H	B	B	B	H	H	H	H	H	H	A	B	B	H	A	H	H	H	B	B	B	H	B	A	B	H	B	A	H	B	H	H	A	H	H	H	B	B	H	H	H
Bn-A03-p18750371	A	A	A	H	A	H	B	A	H	B	B	B	H	H	H	H	H	H	A	B	B	H	A	H	H	H	B	B	B	H	B	A	B	H	B	A	H	B	H	H	A	H	H	H	B	B	H	H	H
Bn-A03-p18752710	A	A	A	H	A	H	B	A	H	B	B	B	H	H	H	H	H	H	A	B	B	H	A	H	H	H	B	B	B	H	B	A	B	H	B	A	H	B	H	H	A	H	H	H	B	B	H	H	H
Bn-A03-p18762440	A	A	A	H	A	H	B	A	H	B	B	B	H	H	H	H	H	H	A	B	B	H	A	H	H	H	B	B	B	H	B	A	B	-	B	A	H	B	H	H	A	H	H	H	B	B	H	H	H
Bn-A03-p18762453	A	A	A	H	A	H	B	A	H	B	B	B	H	H	H	H	H	H	A	B	B	H	A	H	H	H	B	B	B	H	B	A	B	H	B	A	H	B	H	H	A	H	H	H	B	B	H	H	H
Bn-A03-p18762984	A	A	A	H	A	H	B	A	H	B	B	B	H	H	H	H	H	H	A	B	B	H	A	H	H	H	B	B	B	H	B	A	B	H	B	A	H	B	H	H	A	H	H	H	B	B	H	H	H
Bn-A03-p18765971	A	A	A	H	A	H	B	A	H	B	B	B	H	H	H	H	H	H	A	B	B	H	A	H	H	H	B	B	B	H	B	A	B	-	B	A	H	B	H	H	A	H	H	H	B	B	H	H	H
Bn-A03-p18766028	A	A	A	H	A	H	B	A	H	B	B	B	H	H	H	H	H	H	A	B	B	H	A	H	H	H	B	B	B	H	B	A	B	H	B	A	H	B	H	H	A	H	H	H	B	B	H	H	H
Bn-A03-p18768321	A	A	A	H	A	H	B	A	H	B	B	B	H	H	H	H	H	H	A	B	B	H	A	H	H	H	B	B	B	H	B	A	B	H	B	A	H	B	H	H	A	H	H	H	B	B	H	H	H
Bn-A03-p18770617	A	A	A	H	A	H	B	A	H	B	B	B	H	H	H	H	H	H	A	B	B	H	A	H	H	H	B	B	B	H	B	A	B	H	B	A	H	B	H	H	A	H	H	H	B	B	H	H	H
Bn-A03-p18770982	A	A	A	H	A	H	B	A	H	B	B	B	H	H	H	H	H	H	A	B	B	H	A	H	H	H	B	B	B	H	B	A	B	H	B	A	H	B	H	H	A	H	H	H	B	B	H	H	H
Bn-A03-p18775919	A	A	A	H	A	H	B	A	H	B	B	B	H	H	H	H	H	H	A	B	B	H	A	H	H	H	B	B	B	H	B	A	B	H	B	A	H	B	H	H	A	H	H	H	B	B	H	H	H
Bn-A03-p18776071	A	A	A	H	A	H	B	A	H	B	B	B	H	H	H	H	H	H	A	B	B	H	A	H	H	H	B	B	B	H	B	A	B	H	B	A	H	B	H	H	A	H	H	H	B	B	H	H	H
Bn-A03-p18737967	A	A	A	H	A	H	B	A	H	B	B	B	H	H	H	H	H	H	A	B	B	H	A	H	H	H	B	B	B	H	B	A	B	H	B	A	H	B	H	H	A	H	H	H	B	B	H	H	H
Bn-A03-p19091667	A	A	A	H	A	H	B	A	H	B	B	B	H	H	H	H	H	H	A	B	B	H	A	H	H	H	B	B	B	H	B	A	B	H	B	A	H	B	H	H	A	H	H	H	B	B	H	H	H
Bn-A03-p18826478	A	A	A	H	A	H	B	A	H	B	B	B	H	H	H	H	H	H	A	B	B	H	A	H	H	H	B	B	B	H	B	A	B	H	B	A	H	B	H	H	A	H	H	H	B	B	H	H	H
Bn-A03-p19068030	A	A	A	H	A	H	B	A	H	B	B	B	H	H	H	H	H	H	A	B	B	H	A	H	H	H	B	B	B	H	B	A	B	-	B	A	H	B	H	H	A	H	H	H	B	B	H	H	H
Bn-A03-p19333794	A	A	A	H	A	H	B	A	H	B	B	B	H	H	H	H	H	H	A	B	B	H	A	H	H	H	B	B	B	H	B	A	B	H	B	A	H	B	H	H	A	H	H	H	B	B	H	H	H
Bn-A03-p19344007	A	A	A	H	A	H	B	A	H	B	B	B	H	H	H	H	H	H	A	B	B	H	A	H	H	H	B	B	B	H	B	A	B	-	B	A	H	B	H	H	A	H	H	H	B	B	H	H	H
Bn-A03-p19438796	A	A	A	H	A	H	B	A	H	B	B	B	H	H	H	H	H	H	A	B	B	H	A	H	H	H	B	B	B	H	B	A	B	H	B	A	H	B	H	H	A	H	H	H	B	B	H	H	H
Bn-A03-p19441544	A	A	A	H	A	H	B	A	H	B	B	B	H	H	H	H	H	H	A	B	B	H	A	H	H	H	B	B	B	H	B	A	B	H	B	A	H	B	H	H	A	H	H	H	B	B	H	H	H
Bn-A03-p19462036	A	A	A	H	A	H	B	A	H	B	B	B	H	H	H	H	H	H	A	B	B	H	A	H	H	H	B	B	B	H	B	A	B	H	B	A	H	B	H	H	A	H	H	H	B	B	H	H	H
Bn-scaff_16092_1-p866917	A	A	A	H	A	H	B	A	H	B	B	B	H	H	H	H	H	H	A	B	B	H	A	H	H	H	B	B	B	H	B	A	B	-	B	A	H	B	H	H	A	H	H	H	B	B	H	H	H
Bn-A03-p19475069	A	A	A	H	A	H	B	A	H	B	B	B	H	H	H	H	H	H	A	B	B	H	A	H	H	H	B	B	B	H	B	A	B	H	B	A	H	B	H	H	A	H	H	H	B	B	H	H	H
Bn-A03-p19510486	A	A	A	H	A	H	B	A	H	B	B	B	H	H	H	H	H	H	A	B	B	H	A	A	H	H	B	B	B	H	B	A	B	H	B	A	H	B	H	H	A	H	H	H	B	B	H	H	H
Bn-A03-p19542946	A	A	A	H	A	H	B	A	H	B	B	B	H	H	H	H	H	H	A	B	B	H	A	A	H	H	B	B	B	H	B	A	B	-	B	A	H	B	H	H	A	H	H	H	B	B	H	H	H
Bn-A03-p19559007	A	A	A	H	A	H	B	A	H	B	B	B	H	H	H	H	H	H	A	B	B	H	A	A	H	H	B	B	B	H	B	A	B	-	B	A	H	B	H	H	A	H	H	H	B	B	H	H	H
Bn-A03-p19560497	A	A	A	H	A	H	B	A	H	B	B	B	H	H	H	H	H	H	A	B	B	H	A	A	H	H	B	B	B	H	B	A	B	H	B	A	H	B	H	H	A	H	H	H	B	B	H	H	H
Bn-A03-p19560700	A	A	A	H	A	H	B	A	H	B	B	B	H	H	H	H	H	H	A	B	B	H	A	A	H	H	B	B	B	H	B	A	B	-	B	A	H	B	H	H	A	H	H	H	B	B	H	H	H
Bn-A03-p19536775	A	A	A	H	A	H	B	A	H	B	B	B	H	H	H	H	H	H	A	B	B	H	A	A	H	H	B	B	B	H	B	A	B	H	B	A	H	B	H	H	A	H	H	H	B	B	H	H	H
Bn-A03-p19519674	A	A	A	H	A	H	B	A	H	B	B	B	H	H	H	H	H	H	A	B	B	H	A	A	H	H	B	B	B	H	B	A	B	H	B	A	H	B	H	H	A	H	H	H	B	B	H	H	H
Bn-A03-p19832980	A	A	A	H	A	H	B	A	H	B	B	B	H	H	H	H	H	H	A	B	B	H	A	A	H	H	H	B	B	H	B	A	B	H	B	A	H	B	H	H	A	H	H	H	B	B	H	H	H
Bn-A03-p19897251	A	A	A	H	A	H	B	A	H	B	B	B	H	H	H	H	H	H	A	B	B	H	A	A	H	H	H	B	B	H	B	A	B	H	B	A	H	B	H	H	A	H	H	H	H	B	H	H	H
Bn-A03-p19975539	A	A	A	H	A	H	B	A	H	B	B	B	H	H	H	H	H	H	A	B	B	H	A	A	H	H	H	B	B	H	B	A	B	H	B	A	H	B	H	H	A	H	H	H	H	B	H	H	H
Bn-A03-p19851089	A	A	A	H	A	H	B	A	H	B	B	B	H	H	H	H	H	H	A	B	B	H	A	A	H	H	H	B	B	H	B	A	B	H	B	A	H	B	H	H	A	H	H	H	H	B	H	H	H
Bn-A03-p19850198	A	A	A	H	A	H	B	A	H	B	B	B	H	H	H	H	H	H	A	B	B	H	A	A	H	H	H	B	B	H	B	A	B	H	B	A	H	B	H	H	A	H	H	H	H	B	H	H	H
Bn-A03-p19868485	A	A	A	H	A	H	B	A	H	B	B	B	H	H	H	H	H	H	A	B	B	H	A	A	H	H	H	B	B	H	B	A	B	H	B	A	H	B	H	H	A	H	H	H	H	B	H	H	H
Bn-A03-p19874058	A	A	A	H	A	H	B	A	H	B	B	B	H	H	H	H	H	H	A	B	B	H	A	A	H	H	H	B	B	H	B	A	B	H	B	A	H	B	H	H	A	H	H	H	H	B	H	H	H
Bn-A03-p19928269	A	A	A	H	A	H	B	A	H	B	B	B	H	H	H	H	H	H	A	B	B	H	A	A	H	H	H	B	B	H	B	A	B	H	B	A	H	B	H	H	A	H	H	H	H	B	H	H	H
Bn-A03-p19935973	A	A	A	H	A	H	B	A	H	B	B	B	H	H	H	H	H	H	A	B	B	H	A	A	H	H	H	B	B	H	B	A	B	H	B	A	H	B	H	H	A	H	H	H	H	B	H	H	H
Bn-A03-p19942172	A	A	A	H	A	H	B	A	H	B	B	B	H	H	H	H	H	H	A	B	B	H	A	A	H	H	H	B	B	H	B	A	B	H	B	A	H	B	H	H	A	H	H	H	H	B	H	H	H
Bn-A03-p19953514	A	A	A	H	A	H	B	A	H	B	B	B	H	H	H	H	H	H	A	B	B	H	A	A	H	H	H	B	B	H	B	A	B	H	B	A	H	B	H	H	A	H	H	H	H	B	H	H	H
Bn-A03-p20033408	A	A	A	H	A	H	B	A	H	B	B	B	H	H	H	H	H	H	A	B	B	H	A	A	H	H	H	B	B	H	B	A	B	H	B	A	H	B	H	H	A	H	H	H	H	B	H	H	H
Bn-A03-p20005216	A	A	A	H	A	H	B	A	H	B	B	B	H	H	H	H	H	H	A	B	B	H	A	A	H	H	H	B	B	H	B	A	B	-	B	A	H	B	H	H	A	H	H	H	H	B	H	H	H
Bn-A03-p20100490	A	A	A	H	H	H	B	A	H	B	B	B	H	H	H	H	H	H	A	B	B	H	A	A	H	H	H	B	B	H	B	A	B	-	B	A	H	B	H	H	A	H	H	H	H	B	H	H	H
Bn-A03-p20079452	A	A	A	H	H	H	B	A	H	B	B	B	H	H	H	H	H	H	A	B	B	H	A	A	H	H	H	B	B	H	B	A	B	-	B	A	H	B	H	H	A	H	H	H	H	B	H	H	H
Bn-A03-p20079160	A	A	A	H	H	H	B	A	H	B	B	B	H	H	H	H	H	H	A	B	B	H	A	A	H	H	H	B	B	H	B	A	B	-	B	A	H	B	H	H	A	H	H	H	H	B	H	H	H
Bn-A03-p20150479	A	A	A	H	H	H	B	A	H	B	B	B	H	H	H	H	H	H	A	B	B	H	A	A	H	H	H	H	B	H	B	A	B	H	B	A	H	B	H	H	A	H	H	H	H	B	H	H	H
Bn-A03-p20151244	A	A	A	H	H	H	B	A	H	B	B	B	H	H	H	H	H	H	A	B	B	H	A	A	H	H	H	H	B	H	B	A	B	H	B	A	H	B	H	H	A	H	H	H	H	B	H	H	H
Bn-A03-p20164751	A	A	A	H	H	H	B	A	H	B	B	B	H	H	H	H	H	H	A	B	B	H	A	A	H	H	H	H	B	H	B	A	B	H	B	A	H	B	H	H	A	H	H	H	H	B	H	H	H
Bn-A03-p20216550	A	A	A	H	H	H	B	A	H	B	B	B	H	H	H	H	H	H	A	B	B	H	A	A	H	H	H	H	B	H	B	A	B	H	H	A	H	B	H	H	A	H	H	H	H	B	H	H	H
Bn-A03-p20213689	A	A	A	H	H	H	B	A	H	B	B	B	H	H	H	H	H	H	A	B	B	H	A	A	H	H	H	H	B	H	B	A	B	H	H	A	H	B	H	H	A	H	H	H	H	B	H	H	H
Bn-A03-p20180463	A	A	A	H	H	H	B	A	H	B	B	B	H	H	H	H	H	H	A	B	B	H	A	A	H	H	H	H	B	H	B	A	B	-	H	A	H	B	H	H	A	H	H	H	H	B	H	H	H
Bn-A03-p20186336	A	A	A	H	H	H	B	A	H	B	B	B	H	H	H	H	H	H	A	B	B	H	A	A	H	H	H	H	B	H	B	A	B	-	H	A	H	B	H	H	A	H	H	H	H	B	H	H	H
Bn-A03-p20358050	A	A	A	H	H	H	B	A	H	B	B	B	H	H	H	H	H	H	A	B	B	H	A	A	H	B	H	H	B	H	B	A	B	-	H	A	H	B	H	H	A	H	H	H	H	B	H	H	H
Bn-A03-p21937030	A	A	A	H	H	H	B	A	H	B	B	B	H	A	H	A	H	H	A	B	B	H	A	A	H	B	H	H	B	H	B	A	H	H	H	A	H	H	H	H	A	H	A	H	H	B	H	B	H
Bn-A03-p22088201	A	A	A	H	H	H	B	A	H	B	B	H	H	A	H	A	H	H	A	B	B	H	A	A	H	B	H	H	B	H	B	A	H	-	H	A	H	H	H	H	A	H	A	H	H	B	H	B	H
Bn-A03-p22090414	A	A	A	H	H	H	B	A	H	B	B	H	H	A	H	A	H	H	A	B	B	H	A	A	H	B	H	H	B	H	B	A	H	-	H	A	H	H	H	H	A	H	A	H	H	B	H	B	H
Bn-A03-p23992075	A	A	A	H	H	H	B	A	H	B	B	H	B	A	H	A	B	A	A	B	B	A	A	A	A	H	B	H	H	H	B	A	H	H	H	A	H	H	A	H	A	H	A	H	H	B	H	B	H
Bn-A03-p24017859	A	A	A	H	H	A	B	A	H	B	B	H	B	A	H	A	B	A	A	B	B	A	A	A	A	H	B	H	H	H	B	A	H	H	H	A	H	H	A	H	A	H	A	H	H	B	H	B	H
Bn-A03-p23996628	A	A	A	H	H	A	B	A	H	B	B	H	B	A	H	A	B	A	A	B	B	A	A	A	A	H	B	H	H	H	B	A	H	H	H	A	H	H	A	H	A	H	A	H	H	B	H	B	H
Bn-A03-p24002443	A	A	A	H	H	A	B	A	H	B	B	H	B	A	H	A	B	A	A	B	B	A	A	A	A	H	B	H	H	H	B	A	H	H	H	A	H	H	A	H	A	H	A	H	H	B	H	B	H
Bn-A03-p24022648	A	A	A	H	H	A	B	A	H	B	B	H	B	A	H	A	B	A	A	B	B	A	A	A	A	H	B	H	H	H	B	A	H	H	H	A	H	H	A	H	A	H	A	H	H	B	H	B	H
Bn-A03-p24032564	A	A	A	H	H	A	B	A	H	B	B	H	B	A	H	A	B	A	A	B	B	A	A	A	A	H	B	H	H	H	B	A	H	-	H	A	H	H	A	H	A	H	A	H	H	B	H	B	H
Bn-A03-p24046452	A	A	A	H	H	A	B	A	H	B	B	H	B	A	H	A	B	A	A	B	B	A	A	A	A	H	B	H	H	H	B	A	H	H	H	A	H	H	A	H	A	H	A	H	H	B	H	B	H
Bn-A03-p24048132	A	A	A	H	H	A	B	A	H	B	B	H	B	A	H	A	B	A	A	B	B	A	A	A	A	H	B	H	H	H	B	A	H	H	H	A	H	H	A	H	A	H	A	H	H	B	H	B	H
Bn-A03-p24117554	A	A	A	H	H	A	B	A	H	B	B	H	B	A	H	A	B	A	A	B	B	A	A	A	A	H	B	H	H	H	B	A	H	H	H	A	H	H	A	H	A	H	A	H	H	B	H	B	H
Bn-A03-p24363260	A	A	A	H	H	A	B	A	H	B	B	H	B	A	H	A	B	A	A	B	B	A	A	A	A	H	B	H	H	H	B	A	H	H	H	A	H	H	A	H	A	H	A	H	H	B	H	B	H
Bn-A03-p24298999	-	A	A	H	-	A	B	A	H	B	B	-	B	A	H	A	B	A	A	B	B	A	A	A	A	H	B	H	H	H	B	A	H	-	H	A	H	H	A	H	A	H	A	H	H	B	H	B	H
Bn-A03-p24526574	A	A	A	H	H	A	B	A	H	B	B	H	B	A	H	A	B	A	A	B	B	A	A	A	A	H	B	H	H	H	B	A	H	H	H	A	H	H	A	H	A	H	A	H	H	B	H	B	H
Bn-A03-p24527313	A	A	A	H	H	A	B	A	H	B	B	H	B	A	H	A	B	A	A	B	B	A	A	A	A	H	B	H	H	H	B	A	H	H	H	A	H	H	A	H	A	H	A	H	H	B	H	B	H
Bn-A03-p24612593	A	A	A	H	H	A	B	A	H	B	B	H	B	A	H	A	B	A	A	B	B	A	A	A	A	H	B	H	H	H	B	A	H	H	H	A	H	H	A	H	A	H	A	H	H	B	H	B	H
Bn-A03-p24669270	A	A	A	H	H	A	B	A	H	B	B	H	B	A	H	A	B	A	A	B	B	A	A	A	A	H	B	H	H	H	B	A	H	H	H	A	H	H	A	H	A	H	A	H	H	B	H	B	H
Bn-A03-p24690789	A	A	A	H	H	A	B	A	H	B	B	H	B	A	H	A	B	A	A	B	B	A	A	A	A	H	B	H	H	H	B	A	H	H	H	A	H	H	A	H	A	H	A	H	H	B	H	B	H
Bn-A03-p24985700	A	A	A	H	H	A	B	A	H	B	B	H	B	A	H	A	B	A	A	B	B	A	A	A	A	H	B	H	H	H	B	A	H	-	H	A	H	H	A	H	A	H	A	H	H	B	H	B	H
Bn-A03-p24986472	A	A	A	H	H	A	B	A	H	B	B	H	B	A	H	A	B	A	A	B	B	A	A	A	A	H	B	H	H	H	B	A	H	H	H	A	H	H	A	H	A	H	A	H	H	B	H	B	H
Bn-A03-p24606883	A	A	A	H	H	A	B	A	H	B	B	H	B	A	H	A	B	A	A	B	B	A	A	A	A	H	B	H	H	H	B	A	H	-	H	A	H	H	A	H	A	H	A	H	H	B	H	B	H
Bn-A03-p25008908	A	A	A	H	H	A	B	A	H	B	B	H	B	A	H	A	B	A	A	B	B	A	A	A	A	H	B	H	H	H	B	A	H	H	H	A	H	H	A	H	A	H	A	H	H	B	H	B	H
Bn-A03-p24294571	A	A	A	H	H	A	B	A	H	B	B	H	B	A	H	A	B	A	A	B	B	A	A	A	A	H	B	H	H	H	B	A	H	-	H	A	H	H	A	H	A	H	A	H	H	B	H	B	H
Bn-A03-p24486881	A	A	A	H	H	A	B	A	H	B	B	H	B	A	H	A	B	A	A	B	B	A	A	A	A	H	B	H	H	H	B	A	H	-	H	A	H	H	A	H	A	H	A	H	H	B	H	B	H
Bn-A03-p24494026	A	A	A	H	H	A	B	A	H	B	B	H	B	A	H	A	B	A	A	B	B	A	A	A	A	H	B	H	H	H	B	A	H	-	H	A	H	H	A	H	A	H	A	H	H	B	H	B	H
Bn-A03-p24576670	A	A	A	H	H	A	B	A	H	B	B	H	B	A	H	A	B	A	A	B	B	A	A	A	A	H	B	H	H	H	B	A	H	-	H	A	H	H	A	H	A	H	A	H	H	B	H	B	H
Bn-A03-p24581655	A	A	A	H	H	A	B	A	H	B	B	H	B	A	H	A	B	A	A	B	B	A	A	A	A	H	B	H	H	H	B	A	H	H	H	A	H	H	A	H	A	H	A	H	H	B	H	B	H
Bn-A03-p24588576	A	A	A	H	H	A	B	A	H	B	B	H	B	A	H	A	B	A	A	B	B	A	A	A	A	H	B	H	H	H	B	A	H	-	H	A	H	H	A	H	A	H	A	H	H	B	H	B	H
Bn-A03-p24745951	A	A	A	H	H	A	B	A	H	B	B	H	B	A	H	A	B	A	A	B	B	A	A	A	A	H	B	H	H	H	B	A	H	H	H	A	H	H	A	H	A	H	A	H	H	B	H	B	H
Bn-A03-p24990059	A	A	A	H	H	A	B	A	H	B	B	H	B	A	H	A	B	A	A	B	B	A	A	A	A	H	B	H	H	H	B	A	H	-	H	A	H	H	A	H	A	H	A	H	H	B	H	B	H
Bn-A03-p25024928	A	A	A	H	H	A	B	A	H	B	B	H	B	A	H	A	B	A	A	B	B	A	A	A	A	H	B	H	H	H	B	A	H	H	H	A	H	H	A	H	A	H	A	H	H	B	H	B	H
Bn-A03-p25025360	A	A	A	H	H	A	B	A	H	B	B	H	B	A	H	A	B	A	A	B	B	A	A	A	A	H	B	H	H	H	B	A	H	H	H	A	H	H	A	H	A	H	A	H	H	B	H	B	H
Bn-A03-p24363811	A	A	A	H	H	A	B	A	H	B	B	H	B	A	H	A	B	A	A	B	B	A	A	A	A	H	B	H	H	H	B	A	H	H	H	A	H	H	A	H	A	H	A	H	H	B	H	B	H
Bn-A03-p24365383	A	A	A	H	H	A	B	A	H	B	B	H	B	A	H	A	B	A	A	B	B	A	A	A	A	H	B	H	H	H	B	A	H	-	H	A	H	H	A	H	A	H	A	H	H	B	H	B	H
Bn-A03-p24392068	A	A	A	H	H	A	B	A	H	B	B	H	B	A	H	A	B	A	A	B	B	A	A	A	A	H	B	H	H	H	B	A	H	H	H	A	H	H	A	H	A	H	A	H	H	B	H	B	H
Bn-A03-p24394796	A	A	A	H	H	A	B	A	H	B	B	H	B	A	H	A	B	A	A	B	B	A	A	A	A	H	B	H	H	H	B	A	H	H	H	A	H	H	A	H	A	H	A	H	H	B	H	B	H
Bn-A03-p24395668	A	A	A	H	H	A	B	A	H	B	B	H	B	A	H	A	B	A	A	B	B	A	A	A	A	H	B	H	H	H	B	A	H	H	H	A	H	H	A	H	A	H	A	H	H	B	H	B	H
Bn-A03-p24396004	A	A	A	H	H	A	B	A	H	B	B	H	B	A	H	A	B	A	A	B	B	A	A	A	A	H	B	H	H	H	B	A	H	H	H	A	H	H	A	H	A	H	A	H	H	B	H	B	H
Bn-A03-p24397912	A	A	A	H	H	A	B	A	H	B	B	H	B	A	H	A	B	A	A	B	B	A	A	A	A	H	B	H	H	H	B	A	H	H	H	A	H	H	A	H	A	H	A	H	H	B	H	B	H
Bn-A03-p24397916	A	A	A	H	H	A	B	A	H	B	B	H	B	A	H	A	B	A	A	B	B	A	A	A	A	H	B	H	H	H	B	A	H	H	H	A	H	H	A	H	A	H	A	H	H	B	H	B	H
Bn-A03-p24398419	A	A	A	H	H	A	B	A	H	B	B	H	B	A	H	A	B	A	A	B	B	A	A	A	A	H	B	H	H	H	B	A	H	H	H	A	H	H	A	H	A	H	A	H	H	B	H	B	H
Bn-A03-p24400338	A	A	A	H	H	A	B	A	H	B	B	H	B	A	H	A	B	A	A	B	B	A	A	A	A	H	B	H	H	H	B	A	H	H	H	A	H	H	A	H	A	H	A	H	H	B	H	B	H
Bn-A03-p24410521	A	A	A	H	H	A	B	A	H	B	B	H	B	A	H	A	B	A	A	B	B	A	A	A	A	H	B	H	H	H	B	A	H	H	H	A	H	H	A	H	A	H	A	H	H	B	H	B	H
Bn-A03-p24411222	A	A	A	H	H	A	B	A	H	B	B	H	B	A	H	A	B	A	A	B	B	A	A	A	A	H	B	H	H	H	B	A	H	H	H	A	H	H	A	H	A	H	A	H	H	B	H	B	H
Bn-A03-p24415246	A	A	A	H	H	A	B	A	H	B	B	H	B	A	H	A	B	A	A	B	B	A	A	A	A	H	B	H	H	H	B	A	H	H	H	A	H	H	A	H	A	H	A	H	H	B	H	B	H
Bn-A03-p24417118	A	A	A	H	H	A	B	A	H	B	B	H	B	A	H	A	B	A	A	B	B	A	A	A	A	H	B	H	H	H	B	A	H	-	H	A	H	H	A	H	A	H	A	H	H	B	H	B	H
Bn-A03-p24419229	A	A	A	H	H	A	B	A	H	B	B	H	B	A	H	A	B	A	A	B	B	A	A	A	A	H	B	H	H	H	B	A	H	H	H	A	H	H	A	H	A	H	A	H	H	B	H	B	H
Bn-A03-p24420093	A	A	A	H	H	A	B	A	H	B	B	H	B	A	H	A	B	A	A	B	B	A	A	A	A	H	B	H	H	H	B	A	H	H	H	A	H	H	A	H	A	H	A	H	H	B	H	B	H
Bn-A03-p24422801	A	A	A	H	H	A	B	A	H	B	B	H	B	A	H	A	B	A	A	B	B	A	A	A	A	H	B	H	H	H	B	A	H	H	H	A	H	H	A	H	A	H	A	H	H	B	H	B	H
Bn-A03-p24423536	A	A	A	H	H	A	B	A	H	B	B	H	B	A	H	A	B	A	A	B	B	A	A	A	A	H	B	H	H	H	B	A	H	H	H	A	H	H	A	H	A	H	A	H	H	B	H	B	H
Bn-A03-p24423762	A	A	A	H	H	A	B	A	H	B	B	H	B	A	H	A	B	A	A	B	B	A	A	A	A	H	B	H	H	H	B	A	H	H	H	A	H	H	A	H	A	H	A	H	H	B	H	B	H
Bn-A03-p24423797	A	A	A	H	H	A	B	A	H	B	B	H	B	A	H	A	B	A	A	B	B	A	A	A	A	H	B	H	H	H	B	A	H	H	H	A	H	H	A	H	A	H	A	H	H	B	H	B	H
Bn-A03-p24424174	A	A	A	H	H	A	B	A	H	B	B	H	B	A	H	A	B	A	A	B	B	A	A	A	A	H	B	H	H	H	B	A	H	H	H	A	H	H	A	H	A	H	A	H	H	B	H	B	H
Bn-A03-p24424231	A	A	A	H	H	A	B	A	H	B	B	H	B	A	H	A	B	A	A	B	B	A	A	A	A	H	B	H	H	H	B	A	H	H	H	A	H	H	A	H	A	H	A	H	H	B	H	B	H
Bn-A03-p24424286	A	A	A	H	H	A	B	A	H	B	B	H	B	A	H	A	B	A	A	B	B	A	A	A	A	H	B	H	H	H	B	A	H	H	H	A	H	H	A	H	A	H	A	H	H	B	H	B	H
Bn-A03-p24424807	A	A	A	H	H	A	B	A	H	B	B	H	B	A	H	A	B	A	A	B	B	A	A	A	A	H	B	H	H	H	B	A	H	H	H	A	H	H	A	H	A	H	A	H	H	B	H	B	H
Bn-A03-p24809290	A	A	A	H	H	A	B	A	H	B	B	H	B	A	H	A	B	A	A	B	B	A	A	A	A	H	B	H	H	H	B	A	H	H	H	A	H	H	A	H	A	H	A	H	H	B	H	B	H
Bn-A03-p24811187	A	A	A	H	H	A	B	A	H	B	B	H	B	A	H	A	B	A	A	B	B	A	A	A	A	H	B	H	H	H	B	A	H	H	H	A	H	H	A	H	A	H	A	H	H	B	H	B	H
Bn-A03-p24920415	A	A	A	H	H	A	B	A	H	B	B	H	B	A	H	A	B	A	A	B	B	A	A	A	A	H	B	H	H	H	B	A	H	-	H	A	H	H	A	H	A	H	A	H	H	B	H	B	H
Bn-A03-p24928989	A	A	A	H	H	A	B	A	H	B	B	H	B	A	H	A	B	A	A	B	B	A	A	A	A	H	B	H	H	H	B	A	H	-	H	A	H	H	A	H	A	H	A	H	H	B	H	B	H
Bn-A03-p25071259	A	A	A	H	H	A	B	A	H	B	B	H	B	A	H	A	B	A	A	B	B	A	A	A	A	H	B	H	H	H	B	A	H	H	H	A	H	H	A	H	A	H	A	H	H	B	H	B	H
Bn-A03-p24650359	A	A	A	H	H	A	B	A	H	B	B	H	B	A	H	A	B	A	A	B	B	A	A	A	A	H	B	H	H	H	B	A	H	H	H	A	H	H	A	H	A	H	A	H	H	B	H	B	H
Bn-A03-p25111171	A	A	A	H	H	A	B	A	H	B	B	H	B	A	H	A	B	A	A	B	B	A	A	A	A	H	B	H	H	H	B	A	H	H	H	A	H	H	A	H	A	H	A	H	H	B	H	B	H
Bn-A03-p25111028	A	A	A	H	H	A	B	A	H	B	B	H	B	A	H	A	B	A	A	B	B	A	A	A	A	H	B	H	H	H	B	A	H	-	H	A	H	H	A	H	A	H	A	H	H	B	H	B	H
Bn-A03-p25119771	A	A	A	H	H	A	B	A	H	B	B	H	B	A	H	A	B	A	A	B	B	A	A	A	A	H	B	H	H	H	B	A	H	H	H	A	H	H	A	H	A	H	A	H	H	B	H	B	H
Bn-A03-p25314490	A	A	A	H	H	A	B	A	H	B	B	H	B	A	H	A	B	A	A	B	B	A	A	A	A	H	B	H	H	H	B	A	H	H	H	A	H	H	A	H	A	H	A	H	H	B	H	B	H
Bn-A03-p25296332	A	A	A	H	H	A	B	A	H	B	B	H	B	A	H	A	B	A	A	B	B	A	A	A	A	H	B	H	H	H	B	A	H	H	H	A	H	H	A	H	A	H	A	H	H	B	H	B	H
Bn-A03-p25342507	A	A	A	H	H	A	B	A	H	B	B	H	B	A	H	A	B	A	A	B	B	A	A	A	A	H	B	H	H	H	B	A	H	H	H	A	H	H	A	H	A	H	A	H	H	B	H	B	H
Bn-A03-p25337594	A	A	A	H	H	A	B	A	H	B	B	H	B	A	H	A	B	A	A	B	B	A	A	A	A	H	B	H	H	H	B	A	H	H	H	A	H	H	A	H	A	H	A	H	H	B	H	B	H
Bn-A03-p25343812	A	A	A	H	H	A	B	A	H	B	B	H	B	A	H	A	B	A	A	B	B	A	A	A	A	H	B	H	H	H	B	A	H	H	H	A	H	H	A	H	A	H	A	H	H	B	H	B	H
Bn-Scaffold003560-p66	A	A	A	H	H	A	B	A	H	B	B	H	B	A	H	A	B	A	A	B	B	A	A	A	A	H	B	H	H	H	B	A	H	H	H	A	H	H	A	H	A	H	A	H	H	B	H	B	H
Bn-A03-p25365003	A	A	A	H	H	A	B	A	H	B	B	H	B	A	H	A	B	A	A	B	B	A	A	A	A	H	B	H	H	H	B	A	H	H	H	A	H	H	A	H	A	H	A	H	H	B	H	B	H
Bn-A03-p25402717	A	A	A	H	H	A	B	A	H	B	B	H	B	A	H	A	B	A	A	B	B	A	A	A	A	H	B	H	H	H	B	A	H	H	H	A	H	H	A	H	A	H	A	H	H	B	H	B	H
Bn-A03-p25408779	A	A	A	H	H	A	B	A	H	B	B	H	B	A	H	A	B	A	A	B	B	A	A	A	A	H	B	H	H	H	B	A	H	-	H	A	H	H	A	H	A	H	A	H	H	B	H	B	H
Bn-A03-p25474850	A	A	A	H	H	A	B	A	H	B	B	H	B	A	H	A	B	A	A	B	B	A	A	A	A	H	B	H	H	H	B	A	H	H	H	A	H	H	A	A	A	H	A	H	H	B	H	B	H
Bn-A03-p25521989	A	A	A	H	H	A	B	A	H	B	B	H	B	A	H	A	B	A	A	B	B	A	A	A	A	H	B	H	H	H	B	A	H	-	H	A	H	H	A	A	A	H	A	H	H	B	H	B	H
Bn-A03-p25584526	A	A	A	H	H	A	B	A	H	B	B	H	B	A	H	A	B	A	A	B	B	A	A	A	A	H	B	H	H	H	B	A	H	H	H	A	H	H	A	A	A	H	A	H	H	B	H	B	H
Bn-A03-p25636300	A	A	A	H	H	A	B	A	H	B	B	H	B	A	H	A	B	A	A	B	B	A	A	A	A	H	B	H	H	H	B	A	H	H	H	A	H	H	A	A	A	H	A	H	H	B	H	B	H
Bn-A03-p25631316	A	A	A	H	H	A	B	A	H	B	B	H	B	A	H	A	B	A	A	B	B	A	A	A	A	H	B	H	H	H	B	A	H	H	H	A	H	H	A	A	A	H	A	H	H	B	H	B	H
Bn-A03-p25640844	A	A	A	H	H	A	B	A	H	B	B	H	B	A	H	A	B	A	A	B	B	A	A	A	A	H	B	H	H	H	B	A	H	H	H	A	H	H	A	A	A	H	A	H	H	B	H	B	H
Bn-A03-p25715049	A	A	A	H	H	A	B	A	H	B	B	H	B	A	H	A	B	A	A	B	B	A	A	A	A	H	B	H	H	H	B	A	H	H	H	A	H	H	A	A	A	H	A	H	H	B	H	B	A
Bn-A03-p25729227	A	A	A	H	H	A	B	A	H	B	B	H	B	A	H	A	B	A	A	B	B	A	A	A	A	H	B	H	H	H	B	A	H	H	H	A	H	H	A	A	A	H	A	H	H	B	H	B	A
Bn-A03-p25729305	A	A	A	H	H	A	B	A	H	B	B	H	B	A	H	A	B	A	A	B	B	A	A	A	A	H	B	H	H	H	B	A	H	-	H	A	H	H	A	A	A	H	A	H	H	B	H	B	A
Bn-A03-p25765687	H	A	A	H	H	A	B	A	H	B	B	H	B	A	H	A	B	A	A	B	B	A	A	A	A	H	B	H	H	H	B	A	H	H	H	A	H	H	A	A	A	H	A	H	H	B	H	B	A
Bn-A03-p25810585	H	A	A	H	H	A	B	A	H	B	B	H	B	A	H	A	B	A	A	B	B	A	A	A	A	H	B	H	H	H	B	A	H	H	H	A	H	H	A	A	A	H	A	H	H	B	H	B	A
Bn-A03-p25779411	H	A	A	H	H	A	B	A	H	B	B	H	B	A	H	A	B	A	A	B	B	A	A	A	A	H	B	H	H	H	B	A	H	-	H	A	H	H	A	A	A	H	A	H	H	B	H	B	A
Bn-A03-p25756310	H	A	A	H	H	A	B	A	H	B	B	H	B	A	H	A	B	A	A	B	B	A	A	A	A	H	B	H	H	H	B	A	H	H	H	A	H	H	A	A	A	H	A	H	H	B	H	B	A
Bn-A03-p25751759	H	A	A	H	H	A	B	A	H	B	B	H	B	A	H	A	B	A	A	B	B	A	A	A	A	H	B	H	H	H	B	A	H	-	H	A	H	H	A	A	A	H	A	H	H	B	H	B	A
Bn-A03-p25774827	H	A	A	H	H	A	B	A	H	B	B	H	B	A	H	A	B	A	A	B	B	A	A	A	A	H	B	H	H	H	B	A	H	H	H	A	H	H	A	A	A	H	A	H	H	B	H	B	A
Bn-A03-p25801783	H	A	A	H	H	A	B	A	H	B	B	H	B	A	H	A	B	A	A	B	B	A	A	A	A	H	B	H	H	H	B	A	H	H	H	A	H	H	A	A	A	H	A	H	H	B	H	B	A
Bn-A03-p25843937	H	A	A	H	H	A	B	A	H	B	B	H	B	A	H	A	B	A	A	B	B	A	A	A	A	H	B	H	H	B	B	A	H	H	H	A	H	H	A	A	A	H	A	H	H	B	H	B	A
Bn-A03-p25826578	H	A	A	H	H	A	B	A	H	B	B	H	B	A	H	A	B	A	A	B	B	A	A	A	A	H	B	H	H	B	B	A	H	H	H	A	H	H	A	A	A	H	A	H	H	B	H	B	A
Bn-A03-p25827833	H	A	A	H	H	A	B	A	H	B	B	H	B	A	H	A	B	A	A	B	B	A	A	A	A	H	B	H	H	B	B	A	H	H	H	A	H	H	A	A	A	H	A	H	H	B	H	B	A
Bn-A03-p25851789	H	A	A	H	H	A	B	A	H	B	B	H	B	A	H	A	B	A	A	B	B	A	A	A	A	H	B	H	H	B	B	A	H	H	H	A	H	H	A	A	A	H	A	H	H	B	H	B	A
Bn-A03-p26001258	B	A	A	H	H	A	B	A	H	B	B	H	B	A	H	H	B	A	A	B	B	A	A	A	A	H	B	H	H	B	B	A	H	H	H	A	H	H	A	A	A	H	A	H	H	B	H	B	A
Bn-A03-p26055806	B	A	A	H	H	A	B	A	H	B	B	H	B	A	H	H	B	A	A	B	B	A	A	A	A	H	B	H	H	B	B	A	H	H	H	A	H	H	A	A	A	H	A	H	H	B	H	B	A
Bn-A03-p26066930	B	A	A	H	H	A	B	A	H	B	B	H	B	A	H	H	B	A	A	B	B	A	A	A	A	H	B	H	H	B	B	A	H	H	H	A	H	H	A	A	A	H	A	H	H	B	H	B	A
Bn-A03-p26309336	B	A	A	H	H	A	B	A	H	B	B	H	B	A	H	H	B	A	A	B	B	A	A	A	A	H	B	H	H	B	B	A	H	-	H	A	H	H	A	A	A	H	A	H	H	B	H	B	A
Bn-A03-p26133346	B	A	A	H	H	A	B	A	H	B	B	H	B	A	H	H	B	A	A	B	B	A	A	A	A	H	B	H	H	B	B	A	H	-	H	A	H	H	A	A	A	H	A	H	H	B	H	B	A
Bn-A03-p26168881	B	A	A	H	H	A	B	A	H	B	B	H	B	A	H	H	B	A	A	B	B	A	A	A	A	H	B	H	H	B	B	A	H	H	H	A	H	H	A	A	A	H	A	H	H	B	H	B	A
Bn-A03-p26284129	B	A	A	H	H	A	B	A	H	B	B	H	B	A	H	H	B	A	A	B	B	A	A	A	A	H	B	H	H	B	B	A	H	H	H	A	H	H	A	A	A	H	A	H	H	B	H	B	A
Bn-A03-p26284449	B	A	A	H	H	A	B	A	H	B	B	H	B	A	H	H	B	A	A	B	B	A	A	A	A	H	B	H	H	B	B	A	H	-	H	A	H	H	A	A	A	H	A	H	H	B	H	B	A
Bn-A03-p26309550	B	A	A	H	H	A	B	A	H	B	B	H	B	A	H	H	B	A	A	B	B	A	A	A	A	H	B	H	H	B	B	A	H	H	H	A	H	H	A	A	A	H	A	H	H	B	H	B	A
Bn-A03-p26310351	B	A	A	H	H	A	B	A	H	B	B	H	B	A	H	H	B	A	A	B	B	A	A	A	A	H	B	H	H	B	B	A	H	H	H	A	H	H	A	A	A	H	A	H	H	B	H	B	A
Bn-A03-p26311193	B	A	A	H	H	A	B	A	H	B	B	H	B	A	H	H	B	A	A	B	B	A	A	A	A	H	B	H	H	B	B	A	H	H	H	A	H	H	A	A	A	H	A	H	H	B	H	B	A
Bn-A03-p26119193	B	A	A	H	H	A	B	A	H	B	B	H	B	A	H	H	B	A	A	B	B	A	A	A	A	H	B	H	H	B	B	A	H	H	H	A	H	H	A	A	A	H	A	H	H	B	H	B	A
Bn-A03-p26131473	B	A	A	H	H	A	B	A	H	B	B	H	B	A	H	H	B	A	A	B	B	A	A	A	A	H	B	H	H	B	B	A	H	H	H	A	H	H	A	A	A	H	A	H	H	B	H	B	A
Bn-A03-p26133142	B	A	A	H	H	A	B	A	H	B	B	H	B	A	H	H	B	A	A	B	B	A	A	A	A	H	B	H	H	B	B	A	H	H	H	A	H	H	A	A	A	H	A	H	H	B	H	B	A
Bn-A03-p26433849	B	A	A	H	H	A	B	A	H	B	B	H	B	A	H	H	B	A	A	B	B	A	A	A	A	H	B	H	H	B	B	A	H	H	H	A	H	H	A	A	A	H	A	H	H	B	H	B	A
Bn-A03-p26359851	B	A	A	H	H	A	B	A	H	B	B	H	B	A	H	H	B	A	A	B	B	A	A	A	A	H	B	H	H	B	B	A	H	H	H	A	H	H	A	A	A	H	A	H	H	B	H	B	A
Bn-A03-p26433912	B	A	A	H	H	A	B	A	H	B	B	H	B	A	H	H	B	A	A	B	B	A	A	A	A	H	B	H	H	B	B	A	H	H	H	A	H	H	A	A	A	H	A	H	H	B	H	B	A
Bn-A03-p26437883	B	A	A	H	H	A	B	A	H	B	B	H	B	A	H	H	B	A	A	B	B	A	A	A	A	H	B	H	H	B	B	A	H	H	H	A	H	H	A	A	A	H	A	H	H	B	H	B	A
Bn-A03-p26437565	B	A	A	H	H	A	B	A	H	B	B	H	B	A	H	H	B	A	A	B	B	A	A	A	A	H	B	H	H	B	B	A	H	H	H	A	H	H	A	A	A	H	A	H	H	B	H	B	A
Bn-A03-p26437680	B	A	A	H	H	A	B	A	H	B	B	H	B	A	H	H	B	A	A	B	B	A	A	A	A	H	B	H	H	B	B	A	H	H	H	A	H	H	A	A	A	H	A	H	H	B	H	B	A
Bn-A03-p26607921	B	A	A	H	H	A	B	A	H	B	B	H	B	A	H	H	B	A	A	B	B	A	A	A	A	H	B	H	H	B	B	A	H	H	H	A	H	H	A	A	A	H	A	H	H	B	H	B	A
Bn-A03-p26604578	B	A	A	H	H	A	B	A	H	B	B	H	B	A	H	H	B	A	A	B	B	A	A	A	A	H	B	H	H	B	B	A	H	-	H	A	H	H	A	A	A	H	A	H	H	B	H	B	A
Bn-A03-p26477533	B	A	A	H	H	A	B	A	H	B	B	H	B	A	H	H	B	A	A	B	B	A	A	A	A	H	B	H	H	B	B	A	H	H	H	A	H	H	A	A	A	H	A	H	H	B	H	B	A
Bn-A08-p12054745	B	A	A	H	H	A	B	A	H	B	B	H	B	A	H	H	B	A	A	B	B	A	A	A	A	H	B	H	H	B	B	A	H	A	H	A	H	H	A	A	A	H	A	H	H	B	H	B	A
Bn-A08-p12058242	B	A	A	H	H	A	B	A	H	B	B	H	B	A	H	H	B	A	A	B	B	A	A	A	A	H	B	H	H	B	B	A	H	H	H	A	H	H	A	A	A	H	A	H	H	B	H	B	A
Bn-A03-p26824343	B	A	A	H	H	A	B	A	H	B	B	H	H	A	H	H	B	A	A	B	B	A	A	A	A	H	B	H	H	B	B	A	H	H	H	A	H	H	A	A	A	H	A	H	H	B	B	B	A
Bn-A03-p26764606	B	A	A	H	H	A	B	A	H	B	B	H	H	A	H	H	B	A	A	B	B	A	A	A	A	H	B	H	H	B	B	A	H	H	H	A	H	H	A	A	A	H	A	H	H	B	B	B	A
Bn-A03-p26800384	B	A	A	H	H	A	B	A	H	B	B	H	H	A	H	H	B	A	A	B	B	A	A	A	A	H	B	H	H	B	B	A	H	H	H	A	H	H	A	A	A	H	A	H	H	B	B	B	A
Bn-A03-p26809706	B	A	A	H	H	A	B	A	H	B	B	H	H	A	H	H	B	A	A	B	B	A	A	A	A	H	B	H	H	B	B	A	H	-	H	A	H	H	A	A	A	H	A	H	H	B	B	B	A
Bn-A03-p26811025	B	A	A	H	H	A	B	A	H	B	B	H	H	A	H	H	B	A	A	B	B	A	A	A	A	H	B	H	H	B	B	A	H	H	H	A	H	H	A	A	A	H	A	H	H	B	B	B	A
Bn-A03-p26815896	B	A	A	H	H	A	B	A	H	B	B	H	H	A	H	H	B	A	A	B	B	A	A	A	A	H	B	H	H	B	B	A	H	H	H	A	H	H	A	A	A	H	A	H	H	B	B	B	A
Bn-A03-p26822285	B	A	A	H	H	A	B	A	H	B	B	H	H	A	H	H	B	A	A	B	B	A	A	A	A	H	B	H	H	B	B	A	H	H	H	A	H	H	A	A	A	H	A	H	H	B	B	B	A
Bn-A03-p26822384	B	A	A	H	H	A	B	A	H	B	B	H	H	A	H	H	B	A	A	B	B	A	A	A	A	H	B	H	H	B	B	A	H	H	H	A	H	H	A	A	A	H	A	H	H	B	B	B	A
Bn-A03-p26811385	B	A	A	H	H	A	B	A	H	B	B	H	H	A	H	H	B	A	A	B	B	A	A	A	A	H	B	H	H	B	B	A	H	H	H	A	H	H	A	A	A	H	A	H	H	B	B	B	A
Bn-A03-p26833555	B	A	A	H	H	A	B	A	H	B	B	H	H	A	H	H	B	A	A	B	B	A	A	A	A	H	B	H	H	B	B	A	H	H	H	A	H	H	A	A	A	H	A	H	H	B	B	B	A
Bn-A03-p26833841	B	A	A	H	H	A	B	A	H	B	B	H	H	A	H	H	B	A	A	B	B	A	A	A	A	H	B	H	H	B	B	A	H	H	H	A	H	H	A	A	A	H	A	H	H	B	B	B	A
Bn-A03-p26839758	B	A	A	H	H	A	B	A	H	B	B	H	H	A	H	H	B	A	A	B	B	A	A	A	A	H	B	H	H	B	B	A	H	H	H	A	H	H	A	A	A	H	A	H	H	B	B	B	A
Bn-A03-p27171824	B	A	A	H	H	A	H	A	H	H	B	H	H	A	H	H	B	A	A	B	B	A	A	A	A	H	B	H	H	B	B	A	H	H	H	A	H	H	A	A	A	H	H	H	H	B	B	B	A
Bn-A03-p27172113	B	A	A	H	H	A	H	A	H	H	B	H	H	A	H	H	B	A	A	B	B	A	A	A	A	H	B	H	H	B	B	A	H	H	H	A	H	H	A	A	A	H	H	H	H	B	B	B	A
Bn-A03-p27172168	B	A	A	H	H	A	H	A	H	H	B	H	H	A	H	H	B	A	A	B	B	A	A	A	A	H	B	H	H	B	B	A	H	H	H	A	H	H	A	A	A	H	H	H	H	B	B	B	A
Bn-A03-p27192830	B	A	A	H	H	A	H	A	H	H	B	H	H	A	H	H	B	A	A	B	B	A	A	A	A	H	B	H	H	B	B	A	H	H	H	A	H	H	A	A	A	H	H	H	H	B	B	B	A
Bn-A03-p27101177	B	A	A	H	H	A	H	A	H	H	B	H	H	A	H	H	B	A	A	B	B	A	A	A	A	H	B	H	H	B	B	A	H	H	H	A	H	H	A	A	A	H	H	H	H	B	B	B	A
Bn-A03-p27070872	B	A	A	H	H	A	H	A	H	H	B	-	H	A	H	H	B	A	A	B	B	A	A	A	A	H	B	H	H	B	B	A	H	H	H	A	H	H	A	A	A	H	H	H	H	B	B	B	A
Bn-A03-p27179255	B	A	A	H	H	A	H	A	H	H	B	H	H	A	H	H	B	A	A	B	B	A	A	A	A	H	B	H	H	B	B	A	H	H	H	A	H	H	A	A	A	H	H	H	H	B	B	B	A
Bn-A03-p27181751	B	A	A	H	H	A	H	A	H	H	B	H	H	A	H	H	B	A	A	B	B	A	A	A	A	H	B	H	H	B	B	A	H	H	H	A	H	H	A	A	A	H	H	H	H	B	B	B	A
Bn-A03-p27182289	B	A	A	H	H	A	H	A	H	H	B	H	H	A	H	H	B	A	A	B	B	A	A	A	A	H	B	H	H	B	B	A	H	H	H	A	H	H	A	A	A	H	H	H	H	B	B	B	A
Bn-A03-p27218655	B	A	A	H	H	A	H	A	H	H	B	H	H	A	H	H	B	A	A	B	B	A	A	A	A	H	B	H	H	B	B	A	H	H	H	A	H	H	A	A	A	H	H	H	H	B	B	B	A
Bn-A03-p27104733	B	A	A	H	H	A	H	A	H	H	B	-	H	A	H	H	B	A	A	B	B	A	A	A	A	H	B	H	H	B	B	A	H	-	H	A	H	H	A	A	A	H	H	H	H	B	B	B	A
Bn-A03-p27356726	B	A	A	H	H	A	H	A	H	H	B	H	H	A	H	H	B	A	A	B	B	A	A	A	A	H	B	H	H	B	B	A	H	H	H	A	H	H	A	A	A	H	H	H	H	B	B	B	A
Bn-A03-p27358390	B	A	A	H	H	A	H	A	H	H	B	H	H	A	H	H	B	A	A	B	B	A	A	A	A	H	B	H	H	B	B	A	H	H	H	A	H	H	A	A	A	H	H	H	H	B	B	B	A
Bn-A03-p27361855	B	A	A	H	H	A	H	A	H	H	B	H	H	A	H	H	B	A	A	B	B	A	A	A	A	H	B	H	H	B	B	A	H	H	H	A	H	H	A	A	A	H	H	H	H	B	B	B	A
Bn-A03-p27339890	B	A	A	H	H	A	H	A	H	H	B	H	H	A	H	H	B	A	A	B	B	A	A	A	A	H	B	H	H	B	B	A	H	H	H	A	H	H	A	A	A	H	H	H	H	B	B	B	A
Bn-A03-p27420794	B	A	A	H	H	A	H	A	H	H	B	H	H	A	H	H	B	A	A	B	B	A	A	A	A	H	B	H	H	B	B	A	H	H	H	A	H	H	A	A	A	H	H	H	H	B	B	B	A
Bn-A03-p27423379	B	A	A	H	H	A	H	A	H	H	B	H	H	A	H	H	B	A	A	B	B	A	A	A	A	H	B	H	H	B	B	A	H	H	H	A	H	H	A	A	A	H	H	H	H	B	B	B	A
Bn-A03-p27454930	B	A	A	H	H	A	H	A	H	H	B	H	H	A	H	H	B	A	A	B	B	A	A	A	A	H	B	H	H	B	B	A	H	H	H	A	H	H	A	A	A	H	H	H	H	B	B	B	A
Bn-A03-p27455156	B	A	A	H	H	A	H	A	H	H	B	H	H	A	H	H	B	A	A	B	B	A	A	A	A	H	B	H	H	B	B	A	H	H	H	A	H	H	A	A	A	H	H	H	H	B	B	B	A
Bn-A03-p27484868	B	A	A	H	H	A	H	A	H	H	B	H	H	A	H	H	B	A	A	B	B	A	A	A	A	H	B	H	H	B	B	A	H	H	H	A	H	H	A	A	A	H	H	H	H	B	B	B	A
Bn-A03-p27489686	B	A	A	H	H	A	H	A	H	H	B	H	H	A	H	H	B	A	A	B	B	A	A	A	A	H	B	H	H	B	B	A	H	-	H	A	H	H	A	A	A	H	H	H	H	B	B	B	A
Bn-A03-p27581773	B	A	A	H	H	A	H	A	H	H	B	H	H	A	H	H	B	A	A	B	B	A	A	A	A	H	B	H	H	B	B	A	H	H	H	A	H	H	A	A	A	H	H	H	H	B	B	B	A
Bn-A03-p27720045	B	A	A	H	H	A	H	A	H	H	B	H	H	A	H	H	B	A	A	B	B	A	A	A	A	H	B	H	H	B	B	A	H	H	H	A	H	H	A	A	A	H	H	H	H	B	B	B	A
Bn-A03-p27927967	B	A	A	H	H	A	H	A	H	H	B	H	H	A	H	H	B	A	A	B	B	A	A	A	A	H	B	H	H	B	B	A	H	H	H	A	H	H	A	A	A	H	H	H	H	B	B	B	A
Bn-A03-p27972738	B	A	A	H	H	A	H	A	H	H	B	H	H	A	H	H	B	A	A	B	B	A	A	A	A	H	B	H	H	B	B	A	H	H	H	A	H	H	A	A	A	H	H	H	H	B	B	B	A
Bn-A03-p28036367	B	A	A	H	H	A	H	A	H	H	B	H	H	A	H	H	B	A	A	B	B	A	A	A	A	H	B	H	H	B	B	A	H	H	H	A	H	H	A	A	A	H	H	H	H	B	B	B	A
Bn-A03-p28155412	B	A	A	H	H	A	H	A	H	H	B	H	H	A	H	H	B	A	A	B	B	A	A	A	A	H	B	H	H	B	B	A	A	H	H	A	H	H	A	A	A	H	H	H	H	B	B	B	A
Bn-A03-p28097052	B	A	A	H	H	A	H	A	H	H	B	H	H	A	H	H	B	A	A	B	B	A	A	A	A	H	B	H	H	B	B	A	A	-	H	A	H	H	A	A	A	H	H	H	H	B	B	B	A
Bn-A03-p28297407	B	A	A	H	H	A	H	A	H	H	B	H	H	A	H	H	B	A	A	B	B	A	A	A	A	H	B	H	H	B	B	A	A	-	H	A	H	H	A	A	A	H	H	H	H	B	B	B	A
Bn-A03-p28227026	B	A	A	H	H	A	H	A	H	H	B	H	H	A	H	H	B	A	A	B	B	A	A	A	A	H	B	H	H	B	B	A	A	H	H	A	H	H	A	A	A	H	H	H	H	B	B	B	A
Bn-A03-p28221433	B	A	A	H	H	A	H	A	H	H	B	H	H	A	H	H	B	A	A	B	B	A	A	A	A	H	B	H	H	B	B	A	A	-	H	A	H	H	A	A	A	H	H	H	H	B	B	B	A
Bn-A03-p28222096	B	A	A	H	H	A	H	A	H	H	B	H	H	A	H	H	B	A	A	B	B	A	A	A	A	H	B	H	H	B	B	A	A	H	H	A	H	H	A	A	A	H	H	H	H	B	B	B	A
Bn-A03-p28229360	B	A	A	H	H	A	H	A	H	H	B	H	H	A	H	H	B	A	A	B	B	A	A	A	A	H	B	H	H	B	B	A	A	H	H	A	H	H	A	A	A	H	H	H	H	B	B	B	A
Bn-A03-p28232863	B	A	A	H	H	A	H	A	H	H	B	H	H	A	H	H	B	A	A	B	B	A	A	A	A	H	B	H	H	B	B	A	A	-	H	A	H	H	A	A	A	H	H	H	H	B	B	B	A
Bn-A03-p28234586	B	A	A	H	H	A	H	A	H	H	B	H	H	A	H	H	B	A	A	B	B	A	A	A	A	H	B	H	H	B	B	A	A	H	H	A	H	H	A	A	A	H	H	H	H	B	B	B	A
Bn-A03-p28242905	B	A	A	H	H	A	H	A	H	H	B	H	H	A	H	H	B	A	A	B	B	A	A	A	A	H	B	H	H	B	B	A	A	-	H	A	H	H	A	A	A	H	H	H	H	B	B	B	A
Bn-A03-p28243306	B	A	A	H	H	A	H	A	H	H	B	H	H	A	H	H	B	A	A	B	B	A	A	A	A	H	B	H	H	B	B	A	A	H	H	A	H	H	A	A	A	H	H	H	H	B	B	B	A
Bn-A03-p28279796	B	A	A	H	H	A	H	A	H	H	B	H	H	A	H	H	B	A	A	B	B	A	A	A	A	H	B	H	H	B	B	A	A	H	H	A	H	H	A	A	A	H	H	H	H	B	B	B	A
Bn-A03-p28302949	B	A	A	H	H	A	H	A	H	H	B	H	H	A	H	H	B	A	A	B	B	A	A	A	A	H	B	H	H	B	B	A	A	-	H	A	H	H	A	A	A	H	H	H	H	B	B	B	A
Bn-A03-p28498755	B	A	A	H	H	A	H	A	H	H	B	H	H	A	H	H	B	A	A	B	B	A	A	A	A	H	B	H	H	B	B	A	A	H	H	A	H	H	A	A	A	H	H	H	H	B	B	B	A
Bn-A03-p28491294	B	A	A	H	H	A	H	A	H	H	B	H	H	A	H	H	B	A	A	B	B	A	A	A	A	H	B	H	H	B	B	A	A	-	H	A	H	H	A	A	A	H	H	H	H	B	B	B	A
Bn-A03-p28491779	B	A	A	H	H	A	H	A	H	H	B	H	H	A	H	H	B	A	A	B	B	A	A	A	A	H	B	H	H	B	B	A	A	H	H	A	H	H	A	A	A	H	H	H	H	B	B	B	A
Bn-A03-p28499049	B	A	A	H	H	A	H	A	H	H	B	H	H	A	H	H	B	A	A	B	B	A	A	A	A	H	B	H	H	B	B	A	A	H	H	A	H	H	A	A	A	H	H	H	H	B	B	B	A
Bn-A03-p28499141	B	A	A	H	H	A	H	A	H	H	B	H	H	A	H	H	B	A	A	B	B	A	A	A	A	H	B	H	H	B	B	A	A	H	H	A	H	H	A	A	A	H	H	H	H	B	B	B	A
Bn-A03-p28551626	B	A	A	H	H	A	H	A	H	H	B	H	H	A	H	H	B	A	H	B	B	A	A	A	A	H	B	H	H	B	B	A	A	H	H	A	H	H	A	A	A	H	H	H	H	B	B	B	A
Bn-A03-p28535638	B	A	A	H	H	A	H	A	H	H	B	H	H	A	H	H	B	A	H	B	B	A	A	A	A	H	B	H	H	B	B	A	A	H	H	A	H	H	A	A	A	H	H	H	H	B	B	B	A
Bn-A03-p28541411	B	A	A	H	H	A	H	A	H	H	B	H	H	A	H	H	B	A	H	B	B	A	A	A	A	H	B	H	H	B	B	A	A	H	H	A	H	H	A	A	A	H	H	H	H	B	B	B	A
Bn-A03-p28551517	B	A	A	H	H	A	H	A	H	H	B	H	H	A	H	H	B	A	H	B	B	A	A	A	A	H	B	H	H	B	B	A	A	H	H	A	H	H	A	A	A	H	H	H	H	B	B	B	A
Bn-A03-p28551775	B	A	A	H	H	A	H	A	H	H	B	H	H	A	H	H	B	A	H	B	B	A	A	A	A	H	B	H	H	B	B	A	A	H	H	A	H	H	A	A	A	H	H	H	H	B	B	B	A
Bn-A03-p28560125	B	A	A	H	H	A	H	A	H	H	B	H	H	A	H	H	B	A	H	B	B	A	A	A	A	H	B	H	H	B	B	A	A	H	H	A	H	H	A	A	A	H	H	H	H	B	B	B	A
Bn-A03-p28588701	B	A	A	H	H	A	H	A	H	H	B	H	H	A	H	H	B	A	H	B	B	A	A	A	A	H	B	H	H	B	B	A	A	H	H	A	H	H	A	A	A	H	H	H	H	B	B	B	A
Bn-A03-p28590688	B	A	A	H	H	A	H	A	H	H	B	H	H	A	H	H	B	A	H	B	B	A	A	A	A	H	B	H	H	B	B	A	A	H	H	A	H	H	A	A	A	H	H	H	H	B	B	B	A
Bn-A03-p28590746	B	A	A	H	H	A	H	A	H	H	B	H	H	A	H	H	B	A	H	B	B	A	A	A	A	H	B	H	H	B	B	A	A	H	H	A	H	H	A	A	A	H	H	H	H	B	B	B	A
Bn-A03-p28594732	B	A	A	H	H	A	H	A	H	H	B	H	H	A	H	H	B	A	H	B	B	A	A	A	A	H	B	H	H	B	B	A	A	H	H	A	H	H	A	A	A	H	H	H	H	B	B	B	A
Bn-A03-p28583587	B	A	A	H	H	A	H	A	H	H	B	H	H	A	H	H	B	A	H	B	B	A	A	A	A	H	B	H	H	B	B	A	A	H	H	A	H	H	A	A	A	H	H	H	H	B	B	B	A
Bn-A03-p28583685	B	A	A	H	H	A	H	A	H	H	B	H	H	A	H	H	B	A	H	B	B	A	A	A	A	H	B	H	H	B	B	A	A	H	H	A	H	H	A	A	A	H	H	H	H	B	B	B	A
Bn-A03-p28808705	B	A	A	H	H	A	H	A	H	H	B	H	H	A	H	H	B	A	H	B	B	A	A	A	A	H	B	H	H	B	B	A	A	H	H	A	H	H	A	A	A	H	H	H	H	B	B	B	A
Bn-A03-p28843588	B	A	A	H	H	A	H	A	H	H	B	H	H	A	H	H	B	A	H	B	B	A	A	A	A	H	B	H	H	B	B	A	A	H	H	A	H	H	A	A	A	H	H	H	H	B	B	B	A
Bn-A03-p28847903	B	A	A	H	H	A	H	A	H	H	B	H	H	A	H	H	B	A	H	B	B	A	A	A	A	H	B	H	H	B	B	A	A	H	H	A	H	H	A	A	A	H	H	H	H	B	B	B	A
Bn-A03-p28851691	B	A	A	H	H	A	H	A	H	H	B	H	H	A	H	H	B	A	H	B	B	A	A	A	A	H	B	H	H	B	B	A	A	H	H	A	H	H	A	A	A	H	H	H	H	B	B	B	A
Bn-A03-p28928570	B	A	A	H	H	A	H	A	H	H	B	H	H	A	H	H	B	A	H	B	B	A	A	A	A	H	B	H	H	B	B	A	A	H	H	A	H	H	A	A	A	H	H	H	H	B	B	B	A
Bn-A03-p28879610	B	A	A	H	H	A	H	A	H	H	B	H	H	A	H	H	B	A	H	B	B	A	A	A	A	H	B	H	H	B	B	A	A	-	H	A	H	H	A	A	A	H	H	H	H	B	B	B	A
Bn-A03-p29216506	B	A	A	H	H	A	H	A	H	H	B	H	H	A	H	H	B	A	H	B	B	A	A	A	A	H	B	H	H	B	B	A	A	A	H	A	H	H	A	A	A	H	H	H	H	B	B	B	A
Bn-A03-p28981296	B	A	A	H	H	A	H	A	H	H	B	H	H	A	H	H	B	A	H	B	B	A	A	A	A	H	B	H	H	B	B	A	A	H	H	A	H	H	A	A	A	H	H	H	H	B	B	B	A
Bn-A03-p29002618	B	A	A	H	H	A	H	A	H	H	B	H	H	A	H	H	B	A	H	B	B	A	A	A	A	H	B	H	H	B	B	A	A	-	H	A	H	H	A	A	A	H	H	H	H	B	B	B	A
Bn-A03-p29066510	B	A	A	H	H	A	H	A	H	H	-	H	H	A	H	H	B	A	H	B	B	A	A	A	A	H	B	H	H	B	B	A	A	-	H	A	H	H	A	A	A	H	H	H	H	B	B	B	A
Bn-A03-p29081614	B	A	A	H	H	A	H	A	H	H	B	H	H	A	H	H	B	A	H	B	B	A	A	A	A	H	B	H	H	B	B	A	A	H	H	A	H	H	A	A	A	H	H	H	H	B	B	B	A
Bn-A03-p29005979	B	A	A	H	H	A	H	A	H	H	B	H	H	A	H	H	B	A	H	B	B	A	A	A	A	H	B	H	H	B	B	A	A	H	H	A	H	H	A	A	A	H	H	H	H	B	B	B	A
Bn-A03-p29009401	B	A	A	H	H	A	H	A	H	H	B	H	H	A	H	H	B	A	H	B	B	A	A	A	A	H	B	H	H	B	B	A	A	H	H	A	H	H	A	A	A	H	H	H	H	B	B	B	A
Bn-A03-p29198982	B	A	A	H	H	A	H	A	H	H	B	H	H	A	H	H	B	A	H	B	B	A	A	A	A	H	B	H	H	B	B	A	A	H	H	A	H	H	A	A	A	H	H	H	H	B	B	B	A
Bn-A03-p29212835	B	A	A	H	H	A	H	A	H	H	B	H	H	A	H	H	B	A	H	B	B	A	A	A	A	H	B	H	H	B	B	A	A	H	H	A	H	H	A	A	A	H	H	H	H	B	B	B	A
Bn-A03-p29216612	B	A	A	H	H	A	H	A	H	H	B	H	H	A	H	H	B	A	H	B	B	A	A	A	A	H	B	H	H	B	B	A	A	-	H	A	H	H	A	A	A	H	H	H	H	B	B	B	A
Bn-A03-p29264946	B	A	A	H	H	A	H	A	H	H	B	H	H	A	H	H	B	A	H	B	B	A	A	A	A	H	B	H	H	B	B	A	A	H	H	A	H	H	A	A	A	H	H	H	H	B	B	B	A
Bn-A03-p29271424	B	A	A	H	H	A	H	A	H	H	B	H	H	A	H	H	B	A	H	B	B	A	A	A	A	H	B	H	H	B	B	A	A	H	H	A	H	H	A	A	A	H	H	H	H	B	B	B	A
Bn-A03-p29271737	B	A	A	H	H	A	H	A	H	H	B	H	H	A	H	H	B	A	H	B	B	A	A	A	A	H	B	H	H	B	B	A	A	H	H	A	H	H	A	A	A	H	H	H	H	B	B	B	A
Bn-A03-p29274532	B	A	A	H	H	A	H	A	H	H	B	H	H	A	H	H	B	A	H	B	B	A	A	A	A	H	B	H	H	B	B	A	A	H	H	A	H	H	A	A	A	H	H	H	H	B	B	B	A
Bn-A03-p29279909	B	A	A	H	H	A	H	A	H	H	B	H	H	A	H	H	B	A	H	B	B	A	A	A	A	H	B	H	H	B	B	A	A	H	H	A	H	H	A	A	A	H	H	H	H	B	B	B	A
Bn-A03-p29335920	B	A	A	H	H	A	H	A	H	H	B	H	H	A	H	H	B	A	H	B	B	A	A	A	A	H	B	H	H	B	B	A	A	-	H	A	H	H	A	A	A	H	H	H	H	B	B	B	A
Bn-A03-p29338454	B	A	A	H	H	A	H	A	H	H	B	H	H	A	H	H	B	A	H	B	B	A	A	A	A	H	B	H	H	B	B	A	A	H	H	A	H	H	A	A	A	H	H	H	H	B	B	B	A
Bn-A03-p29342929	B	A	A	H	H	A	H	A	H	H	B	H	H	A	H	H	B	A	H	B	B	A	A	A	A	H	B	H	H	B	B	A	A	H	H	A	H	H	A	A	A	H	H	H	H	B	B	B	A
Bn-A03-p29346125	B	A	A	H	H	A	H	A	H	H	B	H	H	A	H	H	B	A	H	B	B	A	A	A	A	H	B	H	H	B	B	A	A	-	H	A	H	H	A	A	A	H	H	H	H	B	B	B	A
Bn-A03-p29347368	B	A	A	H	H	A	H	A	H	H	B	H	H	A	H	H	B	A	H	B	B	A	A	A	A	H	B	H	H	B	B	A	A	H	H	A	H	H	A	A	A	H	H	H	H	B	B	B	A
Bn-A03-p29364596	B	A	A	H	H	A	H	A	H	H	B	H	H	A	H	H	B	A	H	B	B	A	A	A	A	H	B	H	H	B	B	A	A	-	H	A	H	H	A	A	A	H	H	H	H	B	B	B	A
Bn-A03-p29390022	B	A	A	H	H	A	H	A	H	H	B	H	H	A	H	H	B	A	H	B	B	A	A	A	A	H	B	H	H	B	B	A	A	H	H	A	H	H	A	A	A	H	H	H	H	B	B	B	A
Bn-A03-p29269385	B	A	A	H	H	A	H	A	H	H	B	H	H	A	H	H	B	A	H	B	B	A	A	A	A	H	B	H	H	B	B	A	A	H	H	A	H	H	A	A	A	H	H	H	H	B	B	B	A
Bn-A03-p29053385	B	A	A	H	H	A	H	A	H	H	B	H	H	A	H	H	B	A	H	B	B	A	A	A	A	H	B	H	H	B	B	A	A	H	H	A	H	H	A	A	A	H	H	H	H	B	B	B	A
Bn-A03-p29587388	B	A	A	H	H	A	H	A	H	H	B	H	H	A	H	H	B	A	H	B	B	A	A	A	A	H	B	H	H	B	B	A	A	H	H	A	H	H	A	A	A	H	H	H	H	B	B	B	A
Bn-A03-p29590349	B	A	A	H	H	A	H	A	H	H	B	H	H	A	H	H	B	A	H	B	B	A	A	A	A	H	B	H	H	B	B	A	A	H	H	A	H	H	A	A	A	H	H	H	H	B	B	B	A
Bn-A03-p29564970	B	A	A	H	H	A	H	A	H	H	B	H	H	A	H	H	B	A	H	B	B	A	A	A	A	H	B	H	H	B	B	A	A	H	H	A	H	H	A	A	A	H	H	H	H	B	B	B	A
Bn-A03-p29566168	B	A	A	H	H	A	H	A	H	H	B	H	H	A	H	H	B	A	H	B	B	A	A	A	A	H	B	H	H	B	B	A	A	H	H	A	H	H	A	A	A	H	H	H	H	B	B	B	A
Bn-A03-p29583640	B	A	A	H	H	A	H	A	H	H	B	H	H	A	H	H	B	A	H	B	B	A	A	A	A	H	B	H	H	B	B	A	A	H	H	A	H	H	A	A	A	H	H	H	H	B	B	B	A
Bn-A03-p29661431	B	A	A	H	H	A	H	A	H	H	B	H	H	A	H	H	B	A	H	B	B	A	A	A	A	H	B	H	H	B	B	A	A	H	H	A	H	H	A	A	A	H	H	H	H	B	B	B	A
Bn-scaff_16110_1-p1049197	B	A	A	H	H	A	H	A	H	H	B	H	H	A	H	H	B	A	H	B	B	A	A	A	A	H	B	H	H	B	B	A	A	-	H	A	H	H	A	A	A	H	H	H	H	B	B	B	A
Bn-A03-p29999738	B	A	A	H	H	A	H	A	H	H	B	H	H	A	H	H	B	A	H	B	B	A	A	A	A	H	B	H	H	B	B	A	A	H	H	A	H	H	A	A	A	H	H	H	H	B	B	B	A
Bn-Scaffold000096-p598260	H	A	A	H	H	A	H	A	H	H	B	H	H	A	H	H	B	A	H	B	B	A	A	A	A	H	B	H	H	H	B	A	A	H	H	A	H	H	A	A	A	H	H	H	H	B	H	B	A
Bn-Scaffold000096-p598820	H	A	A	H	H	A	H	A	H	H	B	H	H	A	H	H	B	A	H	B	B	A	A	A	A	H	B	H	H	-	B	A	A	H	H	A	H	H	A	A	A	H	H	H	H	B	H	B	A
Bn-A01-p22257309	B	A	A	H	H	A	H	A	H	H	B	H	H	A	H	H	B	A	H	B	B	A	A	A	A	H	B	H	H	B	B	A	A	H	H	A	H	H	A	A	A	H	H	H	H	B	B	B	A
Bn-A03-p30876909	B	A	A	H	H	A	H	A	H	H	B	H	H	A	H	H	B	A	H	B	B	A	A	A	A	H	B	H	H	B	B	A	A	H	H	A	H	H	A	A	A	H	H	H	H	B	B	B	A
Bn-A03-p30951542	B	A	A	H	H	A	H	A	H	H	B	H	H	A	H	H	B	A	H	B	B	A	A	A	A	H	B	H	H	B	B	A	A	H	H	A	H	H	A	A	A	H	H	H	H	B	B	B	A
Bn-A03-p31049094	B	A	A	H	H	A	H	A	H	H	B	H	H	A	H	H	B	A	H	B	B	A	A	A	A	H	B	H	H	B	B	A	A	H	H	A	-	H	A	A	A	H	H	H	H	B	B	B	A
Bn-A03-p31077034	B	A	A	H	H	A	H	A	H	H	B	H	H	A	H	H	B	A	H	B	B	A	A	A	A	H	B	H	H	B	B	A	A	H	H	A	H	H	A	A	A	H	H	H	H	B	B	B	A
Bn-A03-p31088264	B	A	A	H	H	A	H	A	H	H	B	H	H	A	H	H	B	A	H	B	B	A	A	A	A	H	B	H	H	B	B	A	A	H	H	A	H	H	A	A	A	H	H	H	H	B	B	B	A
Bn-A03-p31091148	B	A	A	H	H	A	H	A	H	H	B	H	H	A	H	H	B	A	H	B	B	A	A	A	A	H	B	H	H	B	B	A	A	H	H	A	H	H	A	A	A	H	H	H	H	B	B	B	A
Bn-A03-p31095221	B	A	A	H	H	A	H	A	H	H	B	H	H	A	H	H	B	A	H	B	B	A	A	A	A	H	B	H	H	B	B	A	A	H	H	A	H	H	A	A	A	H	H	H	H	B	B	B	A
Bn-A03-p31212393	B	A	A	H	H	A	H	A	H	H	B	H	H	A	H	H	B	A	H	B	B	A	A	A	A	H	B	H	H	B	B	A	A	H	H	A	H	H	A	A	A	H	H	H	H	B	B	B	A
Bn-A03-p31540985	B	A	A	H	H	A	H	A	H	H	B	H	H	A	H	H	B	A	H	B	B	A	A	A	A	H	B	H	H	B	B	A	A	H	H	A	H	H	A	A	A	H	H	H	H	B	B	B	A
Bn-scaff_17827_1-p496251	B	A	A	H	H	A	H	A	H	H	B	H	H	A	H	H	B	A	H	B	B	A	A	A	A	H	B	H	H	B	B	A	A	H	H	A	H	H	A	A	A	H	H	H	H	B	B	B	A
Bn-Scaffold000096-p454538	B	A	A	H	H	A	H	A	H	H	B	H	H	A	H	H	B	A	H	B	B	A	A	A	A	H	B	H	H	B	B	A	A	H	H	A	H	H	A	A	A	H	H	H	H	B	B	B	A
Bn-Scaffold000096-p486489	B	A	A	H	H	A	H	-	H	H	B	H	H	A	H	H	B	A	H	B	B	A	A	A	A	H	B	H	H	B	B	A	A	-	H	A	H	H	A	A	A	H	H	H	H	B	B	B	A
Bn-Scaffold000096-p487656	B	A	A	H	H	A	H	A	H	H	B	H	H	A	H	H	B	A	H	B	B	A	A	-	A	H	B	H	H	B	B	A	A	-	H	A	H	H	A	A	A	H	H	H	H	B	B	B	A
Bn-Scaffold000096-p508415	B	A	A	H	H	A	H	A	H	H	B	H	H	A	H	H	B	A	H	B	B	A	A	A	A	H	B	H	H	B	B	A	A	-	H	A	H	H	A	A	A	H	H	H	H	B	B	B	A
Bn-Scaffold000096-p510200	B	A	A	H	H	A	H	A	H	H	B	H	H	A	H	H	B	A	H	B	B	A	A	A	A	H	B	H	H	B	B	A	A	H	H	A	H	H	A	A	A	H	H	H	H	B	B	B	A
Bn-Scaffold000096-p510662	B	A	A	H	H	A	H	A	H	H	B	H	H	A	H	H	B	A	H	B	B	A	A	A	A	H	B	H	H	B	B	A	A	H	H	A	H	H	A	A	A	H	H	H	H	B	B	B	A
Bn-Scaffold000096-p511047	B	A	A	H	H	A	H	A	H	H	B	H	H	A	H	H	B	A	H	B	B	A	A	A	A	H	B	H	H	B	B	A	A	-	H	A	H	H	A	A	A	H	H	H	H	B	B	B	A
Bn-Scaffold000096-p511309	B	A	A	H	H	A	H	A	H	H	B	H	H	A	H	H	B	A	H	B	B	A	A	A	A	H	B	H	H	B	B	A	A	H	H	A	H	H	A	A	A	H	H	H	H	B	B	B	A
Bn-Scaffold000096-p513249	B	A	A	H	H	A	H	A	H	H	B	H	H	A	H	H	B	A	H	B	B	A	A	A	A	H	B	H	H	B	B	A	A	H	H	A	H	H	A	A	A	H	H	H	H	B	B	B	A
Bn-Scaffold000096-p518434	B	A	A	H	H	A	H	A	H	H	B	H	H	A	H	H	B	A	H	B	B	A	A	A	A	H	B	H	H	B	B	A	A	H	H	A	H	H	A	A	A	H	H	H	H	B	B	B	A
Bn-Scaffold000096-p533916	B	A	A	H	H	A	H	A	H	H	B	H	H	A	H	H	B	A	H	B	B	A	A	A	A	H	B	H	H	B	B	A	A	H	H	A	H	H	A	A	A	H	H	H	H	B	B	B	A
Bn-Scaffold000096-p535659	B	A	A	H	H	A	H	A	H	H	B	H	H	A	H	H	B	A	H	B	B	A	A	A	A	H	B	H	H	B	B	A	A	H	H	A	H	H	A	A	A	H	H	H	H	B	B	B	A
Bn-Scaffold000096-p535906	B	A	A	H	H	A	H	A	H	H	B	H	H	A	H	H	B	A	H	B	B	A	A	A	A	H	B	H	H	B	B	A	A	H	H	A	H	H	A	A	A	H	H	H	H	B	B	B	A
Bn-Scaffold000096-p536206	B	A	A	H	H	A	H	A	H	H	B	H	H	A	H	H	B	A	H	B	B	A	A	A	A	H	B	H	H	B	B	A	A	H	H	A	H	H	A	A	A	H	H	H	H	B	B	B	A
Bn-Scaffold000096-p536596	B	A	A	H	H	A	H	A	H	H	B	H	H	A	H	H	B	A	H	B	B	A	A	A	A	H	B	H	H	B	B	A	A	H	H	A	H	H	A	A	A	H	H	H	H	B	B	B	A
Bn-Scaffold000096-p537906	B	A	A	H	H	A	H	A	H	H	B	H	H	A	H	H	B	A	H	B	B	A	A	A	A	H	B	H	H	B	B	A	A	H	H	A	H	H	A	A	A	H	H	H	H	B	B	B	A
Bn-Scaffold000096-p539516	B	A	A	H	H	A	H	A	H	H	B	H	H	A	H	H	B	A	H	B	B	A	A	A	A	H	B	H	H	B	B	A	A	H	H	A	H	H	A	A	A	H	H	H	H	B	B	B	A
Bn-Scaffold000096-p539647	B	A	A	H	H	A	H	A	H	H	B	H	H	A	H	H	B	A	H	B	B	A	A	A	A	H	B	H	H	B	B	A	A	H	H	A	H	H	A	A	A	H	H	H	H	B	B	B	A
Bn-Scaffold000096-p564212	B	A	A	H	H	A	H	A	H	H	B	H	H	A	H	H	B	A	H	B	B	A	A	A	A	H	B	H	H	B	B	A	A	H	H	A	H	H	A	A	A	H	H	H	H	B	B	B	A
Bn-Scaffold000096-p564284	B	A	A	H	H	A	H	A	H	H	B	H	H	A	H	H	B	A	H	B	B	A	A	A	A	H	B	H	H	B	B	A	A	H	H	A	H	H	A	A	A	H	H	H	H	B	B	B	A
Bn-Scaffold000096-p585858	B	A	A	H	H	A	H	A	H	H	B	H	H	A	H	H	B	A	H	B	B	A	A	A	A	H	B	H	H	B	B	A	A	H	H	A	H	H	A	A	A	H	H	H	H	B	B	B	A
Bn-Scaffold000096-p590605	B	A	A	H	H	A	H	A	H	H	B	H	H	A	H	H	B	A	H	B	B	A	A	A	A	H	B	H	H	B	B	A	A	H	H	A	H	H	A	A	A	H	H	H	H	B	B	B	A
Bn-Scaffold000096-p590707	B	A	A	H	H	A	H	A	H	H	B	H	H	A	H	H	B	A	H	B	B	A	A	A	A	H	B	H	H	B	B	A	A	H	H	A	H	H	A	A	A	H	H	H	H	B	B	B	A
Bn-Scaffold000096-p603806	B	A	A	H	H	A	H	A	H	H	B	H	H	A	H	H	B	A	H	B	B	A	A	A	A	H	B	H	H	B	B	A	A	H	H	A	H	H	A	A	A	H	H	H	H	B	B	B	A
Bn-Scaffold000096-p700012	B	A	A	H	H	A	H	A	H	H	B	H	H	A	H	H	B	A	H	B	B	A	A	A	A	H	B	H	H	B	B	A	A	H	H	A	H	H	A	A	A	H	H	H	H	B	B	B	A
Bn-Scaffold000096-p716992	B	A	A	H	H	A	H	A	H	H	B	H	H	A	H	H	B	A	H	B	B	A	A	A	A	H	B	H	H	B	B	A	A	H	H	A	H	H	A	A	A	H	H	H	H	B	B	B	A
Bn-Scaffold000096-p717822	B	A	A	H	H	A	H	A	H	H	B	H	H	A	H	H	B	A	H	B	B	A	A	A	A	H	B	H	H	B	B	A	A	H	H	A	H	H	A	A	A	H	H	H	H	B	B	B	A
Bn-Scaffold000096-p721683	B	A	A	H	H	A	H	A	H	H	B	H	H	A	H	H	B	A	H	B	B	A	A	A	A	H	B	H	H	B	B	A	A	H	H	A	H	H	A	A	A	H	H	H	H	B	B	B	A
Bn-Scaffold000096-p721852	B	A	A	H	H	A	H	A	H	H	B	H	H	A	H	H	B	A	H	B	B	A	A	A	A	H	B	H	H	B	B	A	A	H	H	A	H	H	A	A	A	H	H	H	H	B	B	B	A
Bn-Scaffold000096-p725492	B	A	A	H	H	A	H	A	H	H	B	H	H	A	H	H	B	A	H	B	B	A	A	A	A	H	B	H	H	B	B	A	A	H	H	A	H	H	A	A	A	H	H	H	H	B	B	B	A
Bn-Scaffold000096-p751526	B	A	A	H	H	A	H	A	H	H	B	H	H	A	H	H	B	A	H	B	B	A	A	A	A	H	B	H	H	B	B	A	A	H	H	A	H	H	A	A	A	H	H	H	H	B	B	B	A
Bn-Scaffold000096-p760723	B	A	A	H	H	A	H	A	H	H	B	H	H	A	H	H	B	A	H	B	B	A	A	A	A	H	B	H	H	B	B	A	A	H	H	A	H	H	A	A	A	H	H	H	H	B	B	B	A
Bn-Scaffold000096-p763000	B	A	A	H	H	A	H	A	H	H	B	H	H	A	H	H	B	A	H	B	B	A	A	A	A	H	B	H	H	B	B	A	A	H	H	A	H	H	A	A	A	H	H	H	H	B	B	B	A
Bn-Scaffold000096-p843919	B	A	A	H	H	A	H	A	H	H	B	H	H	A	H	H	B	A	H	B	B	A	A	A	A	H	B	H	H	B	B	A	A	H	H	A	H	H	A	A	A	H	H	H	H	B	B	B	A
Bn-Scaffold000096-p886994	B	A	A	H	H	A	H	A	H	H	B	H	H	A	H	H	B	A	H	B	B	A	A	A	A	H	B	H	H	B	B	A	A	H	H	A	H	H	A	A	A	H	H	H	H	B	B	B	A
Bn-Scaffold000216-p13511	B	A	A	H	H	A	H	A	H	H	B	H	H	A	H	H	B	A	H	B	B	A	A	A	A	H	B	H	H	B	B	A	A	H	H	A	H	H	A	A	A	H	H	H	H	B	B	B	A
Bn-Scaffold000372-p15947	B	A	A	H	H	A	H	A	H	H	B	H	H	A	H	H	B	A	H	B	B	A	A	A	A	H	B	H	H	B	B	A	A	H	H	A	H	H	A	A	A	H	H	H	H	B	B	B	A
Bn-A03-p30905429	B	A	A	H	H	A	H	A	H	H	B	H	H	A	H	H	B	A	H	B	B	A	A	A	A	H	B	H	H	B	B	A	A	H	H	A	H	H	A	A	A	H	H	H	H	B	B	B	A
Bn-A03-p30906755	B	A	A	H	H	A	H	A	H	H	B	H	H	A	H	H	B	A	H	B	B	A	A	A	A	H	B	H	H	B	B	A	A	H	H	A	H	H	A	A	A	H	H	H	H	B	B	B	A
Bn-A03-p30910234	B	A	A	H	H	A	H	A	H	H	B	H	H	A	H	H	B	A	H	B	B	A	A	A	A	H	B	H	H	B	B	A	A	H	H	A	H	H	A	A	A	H	H	H	H	B	B	B	A
Bn-A03-p30925102	B	A	A	H	H	A	H	A	H	H	B	H	H	A	H	H	B	A	H	B	B	A	A	A	A	H	B	H	H	B	B	A	A	H	H	A	H	H	A	A	A	H	H	H	H	B	B	B	A
Bn-A03-p30974143	B	A	A	H	H	A	H	A	H	H	B	H	H	A	H	H	B	A	H	B	B	A	A	A	A	H	B	H	H	B	B	A	A	H	H	A	H	H	A	A	A	H	H	H	H	B	B	B	A
Bn-A03-p30974251	B	A	A	H	H	A	H	A	H	H	B	H	H	A	H	H	B	A	H	B	B	A	A	A	A	H	B	H	H	B	B	A	A	H	H	A	H	H	A	A	A	H	H	H	H	B	B	B	A
Bn-A03-p31076742	B	A	A	H	H	A	H	A	H	H	B	H	H	A	H	H	B	A	H	B	B	A	A	A	A	H	B	H	H	B	B	A	A	H	H	A	H	H	A	A	A	H	H	H	H	B	B	B	A
Bn-A03-p31076904	B	A	A	H	H	A	H	A	H	H	B	H	H	A	H	H	B	A	H	B	B	A	A	A	A	H	B	H	H	B	B	A	A	H	H	A	H	H	A	A	A	H	H	H	H	B	B	B	A
Bn-A03-p31579593	B	A	A	H	H	A	H	A	H	H	B	H	H	A	H	H	B	A	H	B	B	A	A	A	A	H	B	H	H	B	B	A	A	H	H	A	H	H	A	A	A	H	H	H	H	B	B	B	A
Bn-Scaffold000096-p23421	B	A	A	H	H	A	H	A	H	H	B	H	H	A	H	H	B	A	H	B	B	A	A	A	A	H	B	H	H	B	B	A	A	H	H	A	H	H	A	A	A	H	H	H	H	B	B	B	A
Bn-Scaffold000149-p269788	B	A	A	H	H	A	H	A	H	H	B	H	H	A	H	H	B	A	H	B	B	A	A	A	A	H	B	H	H	B	B	A	A	H	H	A	H	H	A	A	A	H	H	H	H	B	B	B	A
Bn-Scaffold000149-p322905	B	A	A	H	H	A	H	A	H	H	B	H	H	A	H	H	B	A	H	B	B	A	A	A	A	H	B	H	H	B	B	A	A	H	H	A	H	H	A	A	A	H	H	H	H	B	B	B	A
Bn-Scaffold000209-p62055	B	A	A	H	H	A	H	A	H	H	B	H	H	A	H	H	B	A	H	B	B	A	A	A	A	H	B	H	H	B	B	A	A	H	H	A	H	H	A	A	A	H	H	H	H	B	B	B	A
Bn-A03-p30920789	B	A	A	H	H	A	H	A	H	H	B	H	H	A	H	H	B	A	H	B	B	A	A	A	A	H	B	H	H	B	B	A	A	H	H	A	H	H	A	A	A	H	H	H	H	B	B	B	A
Bn-A03-p30564852	B	A	A	H	H	A	H	A	H	H	B	H	H	A	H	H	B	A	H	B	B	A	A	A	A	H	B	H	H	B	B	A	A	H	H	A	H	H	A	A	A	H	H	H	H	B	B	B	A
Bn-A03-p24445966	-	A	A	H	H	A	H	A	H	H	B	H	H	A	H	A	B	A	A	B	B	A	A	A	A	H	B	H	H	B	B	A	H	H	H	A	H	H	A	H	A	H	A	H	H	B	B	B	H
Bn-A03-p24537588	A	A	A	H	B	A	H	A	B	B	H	H	H	A	H	A	B	A	A	H	H	-	A	A	A	H	H	H	H	B	H	A	H	B	H	A	B	H	-	H	A	H	-	H	H	H	H	B	H
Bn-scaff_22466_1-p746149	H	A	H	A	A	A	H	B	B	A	H	B	H	B	B	A	H	H	B	H	H	H	A	H	H	A	A	A	A	H	H	B	H	B	A	H	H	B	B	H	A	B	B	H	A	B	B	B	A
Bn-A03-p8158265	H	A	H	A	A	A	H	B	B	A	H	B	H	B	B	A	H	H	B	H	H	H	A	H	H	A	A	A	A	H	H	B	H	B	A	H	H	B	B	H	A	B	B	H	A	B	B	B	A
Bn-A03-p8043983	H	A	H	A	A	A	H	B	B	A	H	B	H	B	B	A	H	H	B	H	H	H	A	H	H	A	A	A	A	H	H	B	H	B	A	H	H	B	B	H	A	B	B	H	A	B	B	B	A
Bn-A03-p8475614	H	A	H	A	A	A	H	B	B	A	H	B	H	B	B	A	H	H	B	H	H	H	A	H	H	A	A	A	A	H	H	B	H	B	A	H	H	B	B	H	A	B	B	H	A	B	B	B	A
Bn-A03-p8585196	H	A	H	A	A	A	H	B	B	A	H	B	H	B	B	A	H	H	B	H	H	H	A	H	H	A	A	A	A	H	H	B	H	B	A	H	H	B	B	H	-	B	B	H	A	B	B	B	A
Bn-A03-p8822734	H	A	H	A	A	A	H	B	B	A	H	B	H	B	B	A	H	H	B	H	H	H	A	H	H	A	A	A	A	H	H	B	H	B	A	H	H	B	B	H	A	B	B	H	A	B	B	B	A
Bn-A03-p8479803	H	A	H	A	A	A	H	B	B	A	H	B	H	B	B	A	H	H	B	H	H	H	A	H	H	A	A	A	A	H	H	B	H	B	A	H	H	B	B	H	A	B	B	H	A	B	B	B	A
Bn-A03-p8836751	H	A	H	A	A	A	H	B	B	A	H	B	H	B	B	A	H	H	B	H	H	H	A	H	H	A	A	A	A	H	H	B	H	B	A	H	H	B	B	H	A	B	B	H	A	B	B	B	A
Bn-scaff_19111_1-p138623	H	A	H	A	A	A	H	B	B	A	H	B	H	B	B	A	H	H	B	H	H	H	A	H	H	A	A	A	A	H	H	B	H	B	A	H	H	B	B	H	A	B	B	H	A	B	B	B	A
Bn-A03-p8952053	H	A	H	A	A	A	H	B	B	A	H	B	H	B	B	A	H	H	B	H	H	H	A	H	H	A	A	A	A	H	H	B	H	B	A	H	H	B	B	H	A	B	B	H	A	B	B	B	A
Bn-A03-p7090745	H	A	H	A	A	A	H	B	B	A	H	B	H	B	B	A	H	H	B	H	H	H	A	H	H	A	A	A	A	H	H	B	H	B	A	H	H	B	B	H	A	B	B	H	A	B	B	B	A
Bn-A03-p7678159	H	A	H	A	A	A	H	B	B	A	H	B	H	B	B	A	H	H	B	H	H	H	A	H	H	A	A	A	A	H	H	B	H	B	A	H	H	B	B	H	A	B	B	H	A	B	B	B	A
Bn-A03-p7688578	H	A	H	A	A	A	H	B	B	A	H	B	H	B	B	A	H	H	B	H	H	H	A	H	H	A	A	A	A	H	H	B	H	B	A	H	H	B	B	H	A	B	B	H	A	B	B	B	A
Bn-scaff_18322_1-p42485	H	A	H	A	A	A	H	B	B	A	H	B	H	B	B	A	H	H	B	H	H	H	A	H	H	A	A	A	A	H	H	B	H	B	A	H	H	B	B	H	A	B	B	H	A	B	B	B	A
Bn-A03-p6384649	H	A	A	A	A	A	H	B	B	A	H	B	H	B	B	A	H	H	B	H	H	H	A	H	H	A	A	A	A	H	H	B	H	B	A	H	H	B	B	H	A	B	B	H	A	B	B	B	A
Bn-A03-p5408678	H	A	A	A	A	A	H	B	B	A	H	B	H	B	B	A	H	H	B	H	H	H	A	H	H	A	A	A	A	H	H	B	H	B	A	H	H	B	B	H	A	B	B	H	A	B	B	B	A
Bn-A03-p5611940	H	A	A	A	A	A	H	B	B	A	H	B	H	B	B	A	H	H	B	H	H	H	A	H	H	A	A	A	A	H	H	B	H	B	A	H	H	B	B	H	A	B	B	H	A	B	B	B	A
Bn-A03-p5682911	H	A	A	A	A	A	H	B	B	A	H	B	H	B	B	A	H	H	B	H	H	H	A	H	H	A	A	A	A	H	H	B	H	B	A	H	H	B	B	H	A	B	B	H	A	B	B	B	A
Bn-A03-p4473205	H	A	A	A	A	A	H	B	B	A	H	B	H	B	B	A	H	H	B	H	H	H	A	H	H	A	A	A	A	H	H	B	H	B	A	H	H	B	B	H	A	B	B	H	A	B	B	B	A
Bn-A03-p4809473	H	A	A	A	A	A	H	B	B	A	H	B	H	B	B	A	H	H	B	H	H	H	A	H	H	A	A	A	A	H	H	B	H	B	A	H	H	B	B	H	A	B	B	H	A	B	B	B	A
Bn-scaff_22728_1-p1363526	H	A	A	A	A	A	H	B	B	A	H	B	H	B	B	A	H	H	B	H	H	H	A	H	H	A	A	A	A	H	H	B	H	B	A	H	H	B	B	H	A	B	B	H	A	B	B	B	A
Bn-scaff_22728_1-p900678	H	A	A	A	A	A	H	B	B	A	H	B	H	B	B	A	H	H	B	H	H	H	A	H	H	A	A	A	A	H	H	B	H	B	A	H	H	B	B	H	A	B	B	H	A	B	B	B	A
Bn-A03-p4153697	H	A	A	A	A	A	H	B	B	A	H	B	H	B	B	A	H	H	B	H	H	H	A	-	H	A	A	A	A	H	H	B	H	B	A	-	H	B	B	H	A	B	B	H	A	B	B	B	A
Bn-A03-p1839932	H	A	A	A	A	A	H	B	B	A	H	B	H	B	B	A	H	H	B	H	H	H	A	H	H	A	A	A	A	H	H	B	H	B	A	H	H	B	B	H	A	B	B	H	A	B	B	B	A
Bn-A03-p1805828	H	A	A	A	A	A	H	B	B	A	-	B	H	B	B	A	H	H	B	H	H	H	A	H	H	A	A	A	A	H	H	B	H	B	A	-	H	B	B	H	A	B	B	H	A	B	B	B	A
Bn-A03-p1777701	H	A	A	A	A	A	H	B	B	A	H	B	H	B	B	A	H	H	B	H	H	H	A	H	H	A	A	A	A	H	H	B	H	B	A	H	H	B	B	H	A	B	B	H	A	B	B	B	A
Bn-A03-p1065055	A	A	H	A	A	A	B	A	A	B	B	-	H	A	H	H	B	H	-	H	B	H	H	B	A	B	H	H	A	B	H	A	B	-	B	H	H	B	B	A	A	A	A	H	B	H	H	A	A
Bn-A03-p2030676	-	A	H	A	A	H	B	-	-	B	B	-	H	-	-	H	B	H	-	H	B	-	H	B	-	B	H	H	A	B	H	-	B	H	B	H	H	B	B	A	A	-	-	H	B	H	-	-	A
Bn-A03-p2834684	A	A	B	A	A	H	B	A	H	B	B	-	H	A	H	H	A	H	H	H	B	H	H	B	A	B	H	B	A	B	H	A	B	A	B	H	H	B	B	A	A	A	A	H	B	B	H	A	A
Bn-A03-p4256940	A	A	B	-	-	H	B	A	H	B	B	H	H	A	H	H	A	H	H	B	B	B	H	B	H	B	H	B	-	H	H	A	B	A	B	H	H	B	B	A	A	A	A	H	B	B	H	A	A
Bn-A03-p4567578	-	A	-	A	A	-	B	H	-	B	B	-	H	H	-	H	-	H	-	B	B	B	H	B	H	-	H	B	A	H	H	H	B	H	-	H	H	B	B	-	A	H	H	H	-	B	-	H	A
Bn-A03-p6783685	-	A	B	A	A	H	B	H	-	-	B	B	H	H	-	H	-	-	-	B	B	B	H	B	H	H	H	-	H	H	H	H	B	H	B	H	H	B	B	-	A	H	H	H	-	B	-	H	H
Bn-A03-p7281096	A	A	B	A	A	H	B	A	-	B	H	B	H	-	-	H	A	H	-	B	B	B	H	B	H	H	-	B	-	H	H	-	B	-	B	H	H	B	B	A	A	A	A	H	B	B	H	A	-
Bn-A03-p10376862	A	A	B	A	A	H	B	-	H	B	H	B	H	H	H	H	A	H	H	B	B	B	H	B	H	H	H	B	H	H	B	A	B	-	B	H	H	B	B	A	A	A	A	H	B	B	H	A	H
Bn-A03-p10288202	A	A	B	A	A	H	B	-	-	B	H	B	H	-	-	H	A	H	H	B	B	B	H	B	H	H	H	B	H	H	B	-	B	H	B	H	H	B	B	-	A	-	-	H	B	B	-	-	H
Bn-A03-p11392385	A	A	B	A	A	-	B	A	-	B	H	B	H	H	-	-	A	H	H	B	B	B	-	H	H	B	-	B	-	H	B	-	B	A	B	H	H	B	B	A	A	A	A	H	B	B	-	A	H
Bn-scaff_16352_1-p36325	-	A	B	A	A	-	B	H	-	-	H	B	H	H	-	H	-	H	-	B	B	B	H	H	H	B	H	B	H	H	B	H	B	H	-	H	H	B	B	-	A	H	H	H	B	B	H	H	H
Bn-A04-p17742799	H	A	H	A	B	H	H	B	H	H	A	H	B	B	A	H	A	B	B	A	B	H	H	H	B	H	H	B	H	B	B	A	H	B	B	H	B	B	H	H	B	B	B	H	H	B	H	H	A
Bn-A04-p17768404	H	A	H	A	B	H	H	B	H	H	A	H	B	B	A	H	A	B	B	A	B	H	H	H	B	H	H	B	H	B	B	A	H	B	B	H	B	B	H	H	B	B	B	H	H	B	H	H	A
Bn-A04-p17790228	H	A	H	A	B	H	H	B	H	H	A	H	B	B	A	H	A	B	B	A	B	H	H	H	B	H	H	B	H	B	B	A	H	B	B	H	B	B	H	H	B	B	B	H	H	B	H	H	A
Bn-A04-p17811740	H	A	H	A	B	H	H	B	H	H	A	H	B	B	A	H	A	B	B	A	B	H	H	H	B	H	H	B	H	B	B	A	H	B	B	H	B	B	H	H	B	B	B	H	H	B	H	H	A
Bn-A04-p17820683	H	A	H	A	B	H	H	B	H	H	A	H	B	B	A	H	A	B	B	A	B	H	H	H	B	H	H	B	H	B	B	A	H	B	B	H	B	B	H	H	B	B	B	H	H	B	H	H	A
Bn-A04-p17845366	H	A	H	A	B	H	H	B	H	H	A	H	B	B	A	H	A	B	B	A	B	H	H	H	B	H	H	B	H	B	B	A	H	B	B	H	B	B	H	H	B	B	B	H	H	B	H	H	A
Bn-A04-p17686228	H	A	H	A	B	H	H	B	H	H	A	H	B	B	A	H	A	B	B	A	B	H	H	H	B	H	H	B	H	B	B	A	H	B	B	H	B	B	H	H	B	B	B	H	H	B	H	H	A
Bn-A04-p17738097	H	A	H	A	B	H	H	B	H	H	A	H	B	B	A	H	A	B	B	A	B	H	H	H	B	H	H	B	H	B	B	A	H	B	B	H	B	B	H	H	B	B	B	H	H	B	H	H	A
Bn-A04-p17706333	H	A	H	A	B	H	H	B	H	H	A	H	B	B	A	H	A	B	B	A	B	H	H	H	B	H	H	B	H	B	B	A	H	B	B	H	B	B	H	H	B	B	B	H	H	B	H	H	A
Bn-A04-p17736770	H	A	H	A	B	H	H	B	H	H	A	H	B	B	A	H	A	B	B	A	B	H	H	H	B	H	H	B	H	B	B	A	H	B	B	H	B	B	H	H	B	B	B	H	H	B	H	H	A
Bn-A04-p17632009	H	A	H	A	B	H	H	B	H	H	A	H	B	B	A	H	A	B	B	A	B	H	H	H	B	H	H	B	H	B	B	A	H	B	H	H	B	B	H	H	B	B	B	H	H	B	H	H	A
Bn-A04-p17623914	H	A	H	A	B	H	H	B	H	H	A	H	B	B	A	H	A	B	B	A	B	H	H	H	B	H	H	B	A	B	B	A	H	B	H	H	B	B	H	H	B	B	B	H	H	B	H	H	A
Bn-A04-p17541623	H	A	H	A	B	H	H	B	H	H	A	H	B	B	A	H	A	B	B	A	B	H	H	H	B	H	H	B	A	B	B	A	H	B	H	H	B	B	H	H	B	B	B	H	H	B	H	H	A
Bn-scaff_20270_1-p546450	H	A	H	A	B	H	H	B	H	H	A	H	B	B	A	H	A	B	B	A	B	H	H	H	B	H	H	B	A	B	B	A	H	B	H	H	B	B	H	H	B	B	B	H	H	B	H	H	A
Bn-A04-p17487757	H	A	H	A	B	H	H	B	H	H	A	H	B	B	A	H	A	B	B	A	B	H	H	H	B	H	H	B	A	B	B	A	H	B	H	H	B	B	H	H	B	B	B	H	H	B	H	H	A
Bn-A04-p17496899	H	A	H	A	B	H	H	B	H	H	A	H	B	B	A	H	A	B	B	A	B	H	H	H	B	H	H	B	A	B	B	A	H	B	H	H	B	B	H	H	B	B	B	H	H	B	H	H	A
Bn-A04-p17550209	H	A	H	A	B	H	H	B	H	H	A	H	B	B	A	H	A	B	B	A	B	H	H	H	B	H	H	B	A	B	B	A	H	B	H	H	B	B	H	H	B	B	B	H	H	B	H	H	A
Bn-A04-p17439839	H	A	H	A	B	H	H	H	H	H	A	H	B	B	A	H	A	B	B	A	B	H	H	H	B	H	H	B	A	B	B	A	H	B	H	H	B	B	H	H	B	B	B	H	H	B	H	H	A
Bn-A04-p17412823	H	A	H	A	B	H	H	H	H	H	A	H	B	B	A	H	A	B	B	A	B	H	H	H	B	H	H	B	A	B	B	A	H	B	H	H	B	B	H	H	B	B	B	H	H	B	H	H	A
Bn-A04-p17300068	H	A	H	A	B	H	H	H	H	H	A	H	H	B	A	H	A	B	B	A	B	H	H	H	B	H	H	B	A	B	B	A	H	B	H	H	B	B	H	H	B	B	B	H	H	B	H	H	A
Bn-A04-p17320026	H	A	H	A	B	H	H	H	H	H	A	H	H	B	A	H	A	B	B	A	B	H	H	H	B	H	H	B	A	B	B	A	H	B	H	H	B	B	H	H	B	B	B	H	H	B	H	H	A
Bn-A04-p17331915	H	A	H	A	B	H	H	H	H	H	A	H	H	B	A	H	A	B	B	A	B	H	H	H	B	H	H	B	A	B	B	A	H	B	H	H	B	B	H	H	B	B	B	H	H	B	H	H	A
Bn-A04-p17281577	H	A	H	A	B	H	H	H	H	H	A	H	H	B	A	H	A	B	B	A	B	H	H	H	B	H	H	B	A	B	B	A	H	B	H	H	B	B	H	H	B	B	B	H	H	B	H	H	A
Bn-A04-p17171349	H	A	H	A	B	H	H	H	H	H	A	H	H	B	A	H	A	B	B	A	B	H	H	H	B	H	H	B	A	B	B	A	H	B	H	H	B	B	H	H	B	B	B	H	H	B	H	H	A
Bn-A04-p17105440	H	A	H	A	B	H	H	H	A	H	A	H	H	B	A	H	A	B	B	A	B	H	H	H	B	H	H	B	A	B	B	A	H	B	H	H	B	B	H	H	B	B	B	H	H	B	H	H	A
Bn-A04-p17106064	H	A	H	A	B	H	H	H	A	H	A	H	H	B	A	H	A	B	B	A	B	H	H	H	B	H	H	B	A	B	B	A	H	B	H	H	B	B	H	H	B	B	B	H	H	B	H	H	A
Bn-A04-p17052071	H	A	H	A	B	H	H	H	A	H	A	H	H	B	A	H	A	B	B	A	B	H	H	H	B	H	H	B	A	B	B	A	H	B	H	H	B	B	H	H	B	B	B	H	H	B	H	A	A
Bn-A04-p16946306	H	A	H	A	B	H	H	H	A	H	A	H	H	B	A	H	A	B	B	A	B	H	H	H	B	H	H	B	A	B	B	A	H	B	H	H	B	B	H	H	B	B	B	H	H	B	H	A	A
Bn-A04-p16719955	H	A	H	A	-	H	H	H	A	H	A	H	H	-	A	H	A	B	B	A	B	H	H	H	B	H	A	B	A	B	B	A	H	B	H	H	-	B	H	B	B	B	B	H	H	B	H	A	A
Bn-A04-p16651306	H	A	H	A	B	H	H	H	A	H	A	H	H	B	A	H	A	B	B	A	B	H	H	H	B	H	A	B	A	B	B	A	H	B	H	H	B	B	H	B	B	B	B	H	H	B	H	A	A
Bn-A04-p16711900	H	A	H	A	B	H	H	H	A	H	A	H	H	B	A	H	A	B	B	A	B	H	H	H	B	H	A	B	A	B	B	A	H	B	H	H	B	B	H	B	B	B	B	H	H	B	H	A	A
Bn-A04-p16719721	H	A	H	A	B	H	H	H	A	H	A	H	H	B	A	H	A	B	B	A	B	H	H	H	B	H	A	B	A	B	B	A	H	B	H	H	B	B	H	B	B	B	B	H	H	B	H	A	A
Bn-A04-p16743976	H	A	H	A	B	H	H	H	A	H	A	H	H	B	A	H	A	B	B	A	B	H	H	H	B	H	A	B	A	B	B	A	H	B	H	H	B	B	H	B	B	B	B	H	H	B	H	A	A
Bn-A04-p16744035	H	A	H	A	B	H	H	H	A	H	A	H	H	B	A	H	A	B	B	A	B	H	H	H	B	H	A	B	A	B	B	A	H	B	H	H	B	B	H	B	B	B	B	H	H	B	H	A	A
Bn-A04-p16745356	H	A	H	A	B	H	H	H	A	H	A	H	H	B	A	H	A	B	B	A	B	H	H	H	B	H	A	B	A	B	B	A	H	B	H	H	B	B	H	B	B	B	B	H	H	B	H	A	A
Bn-A04-p16748162	H	A	H	A	B	H	H	H	A	H	A	H	H	B	A	H	A	B	B	A	B	H	H	H	B	H	A	B	A	B	B	A	H	B	H	H	B	B	H	B	B	B	B	H	H	B	H	A	A
Bn-A04-p16607433	H	A	H	A	B	H	H	H	A	H	A	A	H	B	A	H	A	B	B	A	B	H	H	H	B	H	A	B	A	B	B	A	H	B	H	H	B	B	H	B	B	B	B	H	H	B	H	A	A
Bn-A04-p16608584	H	A	H	A	B	H	H	H	A	H	A	A	H	B	A	H	A	B	B	A	B	H	H	H	B	H	A	B	A	B	B	A	H	B	H	H	B	B	H	B	B	B	B	H	H	B	H	A	A
Bn-A04-p16595064	H	A	H	A	B	H	H	H	A	H	A	A	H	B	A	H	A	B	B	A	B	H	H	H	B	H	A	B	A	B	B	A	H	B	H	H	B	B	H	B	B	B	B	H	H	B	H	A	A
Bn-A04-p16514488	H	A	H	A	B	H	H	H	A	H	A	A	H	B	A	H	A	B	B	A	B	H	H	H	B	H	A	B	A	B	B	A	H	B	H	H	B	B	H	B	B	B	B	H	H	B	H	A	A
Bn-A04-p16517396	H	A	H	A	B	H	H	H	A	H	A	A	H	B	A	H	A	B	B	A	B	H	H	H	B	H	A	B	A	B	B	A	H	B	H	H	B	B	H	B	B	B	B	H	H	B	H	A	A
Bn-A04-p16523010	H	A	H	A	B	H	H	H	A	H	A	A	H	B	A	H	A	B	B	A	B	H	H	H	B	H	A	B	A	B	B	A	H	B	H	H	B	B	H	B	B	B	B	H	H	B	H	A	A
Bn-A04-p16508914	H	A	H	A	B	H	H	H	A	H	A	A	H	B	A	H	A	B	B	A	B	H	H	H	B	H	A	B	A	B	B	A	H	B	H	H	B	B	H	B	B	B	B	H	H	B	H	A	A
Bn-A04-p15631388	H	A	H	A	B	H	H	H	A	A	A	A	H	B	A	H	A	B	B	A	B	H	H	H	B	B	A	H	A	B	B	H	H	B	H	H	B	B	H	B	B	B	B	H	H	B	H	A	A
Bn-A04-p15530609	H	A	H	A	B	H	H	H	A	A	A	A	H	B	A	H	A	B	B	A	B	H	H	H	B	B	A	H	A	B	B	H	H	B	H	H	B	B	H	B	B	B	B	H	H	B	H	A	A
Bn-A04-p15534626	H	A	H	A	B	H	H	H	A	A	A	A	H	B	A	H	A	B	B	A	B	H	H	H	B	B	A	H	A	B	B	H	H	B	H	H	B	B	H	B	B	B	B	H	H	B	H	A	A
Bn-A04-p15535011	H	A	H	A	B	H	H	H	A	A	A	A	H	B	A	H	A	B	B	A	B	H	H	H	B	B	A	H	A	B	B	H	H	B	H	H	B	B	H	B	B	B	B	H	H	B	H	A	A
Bn-A04-p15559138	H	A	H	A	B	H	H	H	A	A	A	A	H	B	A	H	A	B	B	A	B	H	H	H	B	B	A	H	A	B	B	H	H	B	H	H	B	B	H	B	B	B	B	H	H	B	H	A	A
Bn-A04-p15597988	H	A	H	A	B	H	H	H	A	A	A	A	H	B	A	H	A	B	B	A	B	H	H	H	B	B	A	H	A	B	B	H	H	B	H	H	B	B	H	B	B	B	B	H	H	B	H	A	A
Bn-A04-p15617379	H	A	H	A	B	H	H	H	A	A	A	A	H	B	A	H	A	B	B	A	B	H	H	H	B	B	A	H	A	B	B	H	H	B	H	H	B	B	H	B	B	B	B	H	H	B	H	A	A
Bn-A04-p15619897	H	A	H	A	B	H	H	H	A	A	A	A	H	B	A	H	A	B	B	A	B	H	H	H	B	B	A	H	A	B	B	H	H	B	H	H	B	B	H	B	B	B	B	H	H	B	H	A	A
Bn-A04-p15492182	H	A	H	A	B	H	H	H	A	A	A	A	H	B	A	H	A	B	B	A	B	H	H	H	B	B	A	H	A	B	B	H	H	B	H	H	B	B	H	B	B	B	B	H	H	B	H	A	A
Bn-A04-p15466343	H	A	H	A	B	H	H	H	A	A	A	A	H	B	A	H	A	B	B	A	B	H	H	H	B	B	A	H	A	B	B	H	H	B	H	H	B	B	-	B	B	B	B	H	H	B	H	A	A
Bn-A04-p15475759	H	A	H	A	B	H	H	H	A	A	A	A	H	B	A	H	A	B	B	A	B	H	H	H	B	B	A	H	A	B	B	H	H	B	H	H	B	B	H	B	B	B	B	H	H	B	H	A	A
Bn-A04-p15399118	H	A	H	A	B	H	H	H	A	A	A	A	H	B	A	H	A	B	B	A	B	H	H	H	B	B	A	H	A	B	B	H	H	B	H	H	B	B	H	B	B	B	B	H	H	B	H	A	A
Bn-A04-p15411699	H	A	H	A	B	H	H	H	A	A	A	A	H	B	A	H	A	B	B	A	B	H	H	H	B	B	A	H	A	B	B	H	H	B	H	H	B	B	H	B	B	B	B	H	H	B	H	A	A
Bn-A04-p15429891	H	A	H	A	B	H	H	H	A	A	A	A	H	B	A	H	A	B	B	A	B	H	H	H	B	B	A	H	A	B	B	H	H	B	H	H	B	B	H	B	B	B	B	H	H	B	H	A	A
Bn-A04-p15436139	H	A	H	A	B	H	H	H	A	A	A	A	H	B	A	H	A	B	B	A	B	H	H	H	B	B	A	H	A	B	B	H	H	B	H	H	B	B	H	B	B	B	B	H	H	B	H	A	A
Bn-A04-p15207252	H	A	H	A	B	H	H	H	A	A	A	A	H	H	A	H	A	B	B	A	B	H	H	H	B	B	A	H	A	B	B	H	H	B	H	H	H	B	H	B	B	B	B	H	H	B	H	A	A
Bn-A04-p14826595	H	A	H	A	B	H	H	H	A	H	H	A	H	H	A	H	A	B	B	A	B	H	H	H	B	B	A	H	A	B	B	H	H	B	H	H	H	B	H	B	B	B	B	H	H	B	H	A	A
Bn-A04-p14815251	H	A	H	A	B	H	H	H	A	H	H	A	H	H	A	H	A	B	B	A	B	H	H	H	B	B	A	H	A	B	B	H	H	B	H	H	H	B	H	B	B	B	B	H	H	B	H	A	A
Bn-A04-p14670237	H	A	H	A	B	H	H	H	A	H	H	A	H	H	A	H	A	B	B	A	B	H	H	H	B	B	A	H	A	B	B	H	H	B	H	H	H	B	H	B	B	B	B	H	H	B	H	A	A
Bn-A04-p14673783	H	A	H	A	B	H	H	H	A	H	H	A	H	H	A	H	A	B	B	A	B	H	H	H	B	B	A	H	A	B	B	H	H	B	H	H	H	B	H	B	B	B	B	H	H	B	H	A	A
Bn-A04-p14670992	H	A	H	A	B	H	H	H	A	H	H	A	H	H	A	H	A	B	B	A	B	H	H	H	B	B	A	H	A	B	B	H	H	B	H	H	H	B	H	B	B	B	B	H	H	B	H	A	A
Bn-A04-p14380140	H	A	H	A	B	A	H	H	A	H	H	A	H	H	A	H	A	B	B	A	B	H	H	H	B	B	A	H	A	B	B	H	H	B	H	H	H	B	H	B	B	B	B	H	H	B	H	A	A
Bn-A04-p14397957	H	A	H	A	B	A	H	H	A	H	H	A	H	H	A	H	A	B	B	A	B	H	H	H	B	B	A	H	A	B	B	H	H	B	H	H	H	B	H	B	B	B	B	H	H	B	H	A	A
Bn-A04-p14332759	H	A	H	A	B	A	H	H	A	H	H	A	H	H	A	H	A	B	B	A	B	H	H	H	B	B	A	H	A	B	B	H	H	B	H	H	H	B	H	B	B	B	B	H	H	B	H	A	A
Bn-A04-p14333001	H	A	H	A	B	A	H	H	A	H	H	A	H	H	A	H	A	B	B	A	B	H	H	H	B	B	A	H	A	B	B	H	H	B	H	H	H	B	H	B	B	B	B	H	H	B	H	A	A
Bn-A04-p14357191	H	A	H	A	B	A	H	H	A	H	H	A	H	H	A	H	A	B	B	A	B	H	H	H	B	B	A	H	A	B	B	H	H	B	H	H	H	B	H	B	B	B	B	H	H	B	H	A	A
Bn-A04-p14357445	H	A	H	A	B	A	H	H	A	H	H	A	H	H	A	H	A	B	B	A	B	H	H	H	B	B	A	H	A	B	B	H	H	B	H	H	H	B	H	B	B	B	B	H	H	B	H	A	A
Bn-A04-p14360385	H	A	H	A	B	A	H	H	A	H	H	A	H	H	A	H	A	B	B	A	B	H	H	H	B	B	A	H	A	B	B	H	H	B	H	H	H	B	H	B	B	B	B	H	H	B	H	A	A
Bn-A04-p14360799	H	A	H	A	B	A	H	H	A	H	H	A	H	H	A	H	A	B	B	A	B	H	H	H	B	B	A	H	A	B	B	H	H	B	H	H	H	B	H	B	B	B	B	H	H	B	H	A	A
Bn-A04-p14159494	H	A	H	A	B	A	H	H	A	H	H	A	H	H	A	H	A	B	B	A	B	H	H	H	B	B	A	H	A	B	B	H	H	B	H	H	H	B	H	B	B	B	B	H	H	B	H	A	A
Bn-A04-p14159558	H	A	H	A	B	A	H	H	A	H	H	A	H	H	A	H	A	B	B	A	B	H	H	H	B	B	A	H	A	B	B	H	H	B	H	H	H	B	H	B	B	B	B	H	H	B	H	A	A
Bn-A04-p14018867	H	A	H	A	B	A	B	H	A	H	H	A	H	H	A	H	A	B	B	A	B	H	H	H	B	B	A	H	A	B	B	H	H	B	H	H	H	B	H	B	B	B	B	H	H	B	H	A	A
Bn-A04-p14020738	H	A	H	A	B	A	B	H	A	H	H	A	H	H	A	H	A	B	B	A	B	H	H	H	B	B	A	H	A	B	B	H	H	B	H	H	H	B	H	B	B	B	B	H	H	B	H	A	A
Bn-A04-p14026143	H	A	H	A	B	A	B	H	A	H	H	A	H	H	A	H	A	B	B	A	B	H	H	H	B	B	A	H	A	B	B	H	H	B	H	H	H	B	H	B	B	B	B	H	H	B	H	A	A
Bn-A04-p14060096	H	A	H	A	B	A	B	H	A	H	H	A	H	H	A	H	A	B	B	A	B	H	H	H	B	B	A	H	A	B	B	H	H	B	H	H	H	B	H	B	B	B	B	H	H	B	H	A	A
Bn-A04-p13993666	H	A	H	A	B	A	B	H	A	H	H	A	H	H	A	H	A	B	B	A	B	H	H	H	B	B	A	H	A	B	B	H	H	B	H	H	H	B	H	B	B	B	B	H	H	B	H	A	A
Bn-A04-p13993683	H	A	H	A	B	A	B	H	A	H	H	A	H	H	A	H	A	B	B	A	B	H	H	H	B	B	A	H	A	B	B	H	H	B	H	H	H	B	H	B	B	B	B	H	H	B	H	A	A
Bn-A04-p13995098	H	A	H	A	B	A	B	H	A	H	H	A	H	H	A	H	A	B	B	A	B	H	H	H	B	B	A	H	A	B	B	H	H	B	H	H	H	B	H	B	B	B	B	H	H	B	H	A	A
Bn-A04-p13645293	H	A	H	A	B	A	B	H	A	H	H	A	H	H	A	H	A	B	B	A	B	H	H	H	B	B	A	H	A	B	B	H	H	B	H	H	H	B	H	B	B	B	B	H	H	B	H	A	A
Bn-A04-p13685561	H	A	H	A	B	A	B	H	A	H	H	A	H	H	A	H	A	B	B	A	B	H	H	H	B	B	A	H	A	B	B	H	H	B	H	H	H	B	H	B	B	B	B	H	H	B	H	A	A
Bn-A04-p13705548	H	A	H	A	B	A	B	H	A	H	H	A	H	H	A	H	A	B	B	A	B	H	H	H	B	B	A	H	A	B	B	H	H	B	H	H	H	B	H	B	B	B	B	H	H	B	H	A	A
Bn-A04-p13705760	H	A	H	A	B	A	B	H	A	H	H	A	H	H	A	H	A	B	B	A	B	H	H	H	B	B	A	H	A	B	B	H	H	B	H	H	H	B	H	B	B	B	B	H	H	B	H	A	A
Bn-A04-p13711282	H	A	H	A	B	A	B	H	A	H	H	A	H	H	A	H	A	B	B	A	B	H	H	H	B	B	A	H	A	B	B	H	H	B	H	H	H	B	H	B	B	B	B	H	H	B	H	A	A
Bn-A04-p13761897	H	A	H	A	B	A	B	H	A	H	H	A	H	H	A	H	A	B	B	A	B	H	H	H	B	B	A	H	A	B	B	H	H	B	H	H	H	B	H	B	B	B	B	H	H	B	H	A	A
Bn-A04-p13767868	H	A	H	A	B	A	B	H	A	H	H	A	H	H	A	H	A	B	B	A	B	H	H	H	B	B	A	H	A	B	B	H	H	B	H	H	H	B	H	B	B	B	B	H	H	B	H	A	A
Bn-A04-p13859935	H	A	H	A	B	A	B	H	A	H	H	A	H	H	A	H	A	B	B	A	B	H	H	H	B	B	A	H	A	B	B	H	H	B	H	H	H	B	H	B	B	B	B	H	H	B	H	A	A
Bn-A04-p13900963	H	A	H	A	-	A	B	H	A	H	H	A	H	H	A	H	A	B	B	A	B	H	H	H	B	B	A	H	A	B	B	H	H	B	H	H	H	B	H	B	B	B	B	H	H	B	H	A	A
Bn-A04-p13901008	H	A	H	A	B	A	B	H	A	H	H	A	H	H	A	H	A	B	B	A	B	H	H	H	B	B	A	H	A	B	B	H	H	B	H	H	H	B	H	B	B	B	B	H	H	B	H	A	A
Bn-A04-p13910168	H	A	H	A	B	A	B	H	A	H	H	A	H	H	A	H	A	B	B	A	B	H	H	H	B	B	A	H	A	B	B	H	H	B	H	H	H	B	H	B	B	B	B	H	H	B	H	A	A
Bn-A04-p13910822	H	A	H	A	B	A	B	H	A	H	H	A	H	H	A	H	A	B	B	A	B	H	H	H	B	B	A	H	A	B	B	H	H	B	H	H	H	B	H	B	B	B	B	H	H	B	H	A	A
Bn-scaff_16517_1-p561513	H	A	H	A	B	A	B	H	A	H	H	A	H	H	A	H	A	B	B	A	B	H	H	H	B	B	A	H	A	B	B	H	H	B	H	H	H	B	H	B	B	B	B	H	H	B	H	A	A
Bn-A04-p13428137	H	A	H	A	B	A	B	H	A	H	H	A	H	H	A	H	A	B	B	A	B	H	H	H	B	B	A	H	A	B	B	H	H	B	H	H	H	B	H	B	B	B	B	H	H	B	H	A	A
Bn-A04-p13430376	H	A	H	A	B	A	B	H	A	H	H	A	H	H	A	H	A	B	B	A	B	H	H	H	B	B	A	H	A	B	B	H	H	B	H	H	H	B	H	B	B	B	B	H	H	B	H	A	A
Bn-A04-p13430818	H	A	H	A	B	A	B	H	A	H	H	A	H	H	A	H	A	B	B	A	B	H	H	H	B	B	A	H	A	B	B	H	H	B	H	H	H	B	H	B	B	B	B	H	H	B	H	A	A
Bn-A04-p13461501	H	A	H	A	B	A	B	H	A	H	H	A	H	H	A	H	A	B	B	A	B	H	H	H	B	B	A	H	A	B	B	H	H	B	H	H	H	B	H	B	B	B	B	H	H	B	H	A	A
Bn-A04-p13493883	H	A	H	A	B	A	B	H	A	H	H	A	-	H	A	H	A	B	B	A	B	H	H	H	B	B	A	H	A	B	B	H	H	B	H	H	H	B	H	B	B	B	B	H	H	B	H	A	A
Bn-A04-p13501943	H	A	H	A	B	A	B	H	A	H	H	A	H	H	A	H	A	B	B	A	B	H	H	H	B	B	A	H	A	B	B	H	H	B	H	H	H	B	H	B	B	B	B	H	H	B	H	A	A
Bn-A04-p13504670	H	A	H	A	B	A	B	H	A	H	H	A	H	H	A	H	A	B	B	A	B	H	H	H	B	B	A	H	A	B	B	H	H	B	H	H	H	B	H	B	B	B	B	H	H	B	H	A	A
Bn-A04-p13505017	H	A	H	A	B	A	B	H	A	H	H	A	H	H	A	H	A	B	B	A	B	H	H	H	B	B	A	H	A	B	B	H	H	B	H	H	H	B	H	B	B	B	B	H	H	B	H	A	A
Bn-A04-p13510301	H	A	H	A	B	A	B	H	A	H	H	A	H	H	A	H	A	B	B	A	B	H	H	H	B	B	A	H	A	B	B	H	H	B	H	H	H	B	H	B	B	B	B	H	H	B	H	A	A
Bn-A04-p13516223	H	A	H	A	B	A	B	-	A	H	-	A	H	H	A	H	A	B	B	A	B	H	H	H	B	B	A	H	A	B	B	H	H	B	H	H	H	B	H	B	B	B	B	H	H	B	H	A	A
Bn-A04-p13516274	H	A	-	-	B	A	B	H	A	H	-	A	H	H	A	H	-	B	B	A	B	H	H	H	B	B	A	H	A	B	B	H	H	B	H	H	H	B	H	B	B	B	B	H	H	B	H	A	A
Bn-A04-p13516285	H	A	H	A	B	A	B	H	A	H	H	A	H	H	A	H	A	B	B	A	B	H	H	H	B	B	A	H	A	B	B	H	H	B	H	H	H	B	H	B	B	B	B	H	H	B	H	A	A
Bn-A04-p13516411	H	A	H	A	B	A	B	H	A	H	H	A	H	H	A	H	A	B	B	A	B	H	H	H	B	B	A	H	A	B	B	H	H	B	H	H	H	B	H	B	B	B	B	H	H	B	H	A	A
Bn-A04-p13517158	H	A	H	A	B	A	B	H	A	H	H	A	H	H	A	H	A	B	B	A	B	H	H	H	B	B	A	H	A	B	B	H	H	B	H	H	H	B	H	B	B	B	B	H	H	B	H	A	A
Bn-A04-p13520736	H	A	H	A	B	A	B	H	A	H	H	A	H	H	A	H	A	B	B	A	B	H	H	H	B	B	A	H	A	B	B	H	H	B	H	H	H	B	H	B	B	B	B	H	H	B	H	A	A
Bn-A04-p13521376	H	A	H	A	B	A	B	H	A	H	H	A	H	H	A	H	A	B	B	A	B	H	H	H	B	B	A	H	A	B	B	H	H	B	H	H	H	B	H	B	B	B	B	H	H	B	H	A	A
Bn-A04-p13521405	H	A	H	A	B	A	B	H	A	H	H	A	H	H	A	H	A	B	B	A	B	H	H	H	B	B	A	H	A	B	B	H	H	B	H	H	H	B	H	B	B	B	B	H	H	B	H	A	A
Bn-A04-p13532829	H	A	H	A	B	A	B	H	A	H	H	A	H	H	A	H	A	B	B	A	B	H	H	H	B	B	A	H	A	B	B	H	H	B	H	H	H	B	H	B	B	B	B	H	H	B	H	A	A
Bn-A04-p13541465	H	A	H	A	B	A	B	H	A	H	H	A	H	H	A	H	A	B	B	A	B	H	H	H	B	B	A	H	A	B	B	H	H	B	H	H	H	B	H	B	B	B	B	H	H	B	H	A	A
Bn-A04-p13552122	H	A	H	A	B	A	B	H	A	H	H	A	H	H	A	H	A	B	B	A	B	H	H	H	B	B	A	H	A	B	B	H	H	B	H	H	H	B	H	B	B	B	B	H	H	B	H	A	A
Bn-A04-p13583325	H	A	H	A	B	A	B	H	A	H	H	A	H	H	A	H	A	B	B	A	B	H	H	H	B	B	A	H	A	B	B	H	H	B	H	H	H	B	H	B	B	B	B	H	H	B	H	A	A
Bn-A04-p13589498	H	A	H	A	B	A	B	H	A	H	H	A	H	H	A	H	A	B	B	A	B	H	H	H	B	B	A	H	A	B	B	H	H	B	H	H	H	B	H	B	B	B	B	H	H	B	H	A	A
Bn-A04-p13655958	H	A	H	A	B	A	B	H	A	H	H	A	H	H	A	H	A	B	B	A	B	H	H	H	B	B	A	H	A	B	B	H	H	B	H	H	H	B	H	B	B	B	B	H	H	B	H	A	A
Bn-A04-p13659690	H	A	H	A	B	A	B	H	A	H	H	A	H	H	A	H	A	B	B	A	B	H	H	H	B	B	A	H	A	B	B	H	H	B	H	H	H	B	H	B	B	B	B	H	H	B	H	A	A
Bn-A04-p13670045	H	A	H	A	B	A	B	H	A	H	H	A	H	H	A	H	A	B	B	A	B	H	H	H	B	B	A	H	A	B	B	H	H	B	H	H	H	B	H	B	B	B	B	H	H	B	H	A	A
Bn-A04-p13689816	H	A	H	A	B	A	B	H	A	H	H	A	H	H	A	H	A	B	B	A	B	H	H	H	B	B	A	H	A	B	B	H	H	B	H	H	H	B	H	B	B	B	B	H	H	B	H	A	A
Bn-A04-p13705410	H	A	H	A	B	A	B	H	A	H	H	A	H	H	A	H	A	B	B	A	B	H	H	H	B	B	A	H	A	B	B	H	H	B	H	H	H	B	H	B	B	B	B	H	H	B	H	A	A
Bn-A04-p13615482	-	A	-	A	B	A	B	-	A	-	-	A	-	-	A	-	A	B	B	A	B	-	-	-	B	B	A	H	A	B	B	H	H	B	H	-	H	B	H	B	B	B	B	H	H	B	H	A	A
Bn-A04-p13336924	H	A	H	A	B	A	B	H	A	H	H	A	H	H	A	H	A	B	B	A	B	H	H	H	B	B	A	H	A	B	B	H	H	B	H	H	H	B	H	B	B	B	B	H	H	B	H	A	A
Bn-A04-p13368998	H	A	H	A	B	A	B	H	A	H	H	A	H	H	A	H	A	B	B	A	B	H	H	H	B	B	A	H	A	B	B	H	H	B	H	H	H	B	H	B	B	B	B	H	H	B	H	A	A
Bn-A04-p13389366	H	A	H	A	B	A	B	H	A	H	H	A	H	H	A	H	A	B	B	A	B	H	H	H	B	B	A	H	A	B	B	H	H	B	H	H	H	B	H	B	B	B	B	H	H	B	H	A	A
Bn-A04-p13389622	H	A	H	A	B	A	B	H	A	H	H	A	H	H	A	H	A	B	B	A	B	H	H	H	B	B	A	H	A	B	B	H	H	B	H	H	H	B	H	B	B	B	B	H	H	B	H	A	A
Bn-A04-p13389743	H	A	H	A	B	A	B	H	A	H	H	A	H	H	A	H	A	B	B	A	B	H	H	H	B	B	A	H	A	B	B	H	H	B	H	H	H	B	H	B	B	B	B	H	H	B	H	A	A
Bn-A04-p13389784	H	A	H	A	B	A	B	H	A	H	H	A	H	H	A	H	A	B	B	A	B	H	H	H	B	B	A	H	A	B	B	H	H	B	H	H	H	B	H	B	B	B	B	H	H	B	H	A	A
Bn-A04-p13390838	H	A	H	A	B	A	B	H	A	H	H	A	H	H	A	H	A	B	B	A	B	H	H	H	B	B	A	H	A	B	B	H	H	B	H	H	H	B	H	B	B	B	B	H	H	B	H	A	A
Bn-A04-p13394479	H	A	H	A	B	A	B	H	A	H	H	A	H	H	A	H	A	B	B	A	B	H	H	H	B	B	A	H	A	B	B	H	H	B	H	H	H	B	H	B	B	B	B	H	H	B	H	A	A
Bn-A04-p13215929	H	A	H	A	B	A	B	H	A	H	H	A	H	H	A	H	A	B	B	A	B	H	H	H	B	B	A	H	A	B	B	B	H	B	H	H	H	B	H	B	B	B	B	H	H	B	H	A	A
Bn-A04-p13216114	H	A	H	A	B	A	B	H	A	H	H	A	H	H	A	H	A	B	B	A	B	H	H	H	B	B	A	H	A	B	B	B	H	B	H	H	H	B	H	B	B	B	B	H	H	B	H	A	A
Bn-A04-p13112913	H	A	H	A	B	A	B	H	A	H	H	A	H	H	A	H	A	B	B	A	B	H	H	H	B	B	A	H	A	B	B	B	H	B	H	H	H	B	H	B	B	B	B	H	H	B	H	A	A
Bn-A04-p13173919	H	A	H	A	B	A	B	H	A	H	H	A	H	H	A	H	A	B	B	A	B	H	H	H	B	B	A	H	A	B	B	B	H	B	H	H	H	B	H	B	B	B	B	H	H	B	H	A	A
Bn-A04-p13122589	H	A	H	A	B	A	B	H	A	H	H	A	H	H	A	H	A	B	B	A	B	H	H	H	B	B	A	H	A	B	B	B	H	B	H	H	H	B	H	B	B	B	B	H	H	B	H	A	A
Bn-A04-p13125820	H	A	H	A	B	A	B	H	A	H	H	A	H	H	A	H	A	B	B	A	B	H	H	H	B	B	A	H	A	B	B	B	H	B	H	H	H	B	H	B	B	B	B	H	H	B	H	A	A
Bn-A04-p13129093	H	A	H	A	B	A	B	H	A	H	H	A	H	H	A	H	A	B	B	A	B	H	H	H	B	B	A	H	A	B	B	B	H	B	H	H	H	B	H	B	B	B	B	H	H	B	H	A	A
Bn-A04-p13129306	H	A	H	A	B	A	B	H	A	H	H	A	H	H	A	H	A	B	B	A	B	H	H	H	B	B	A	H	A	B	B	B	H	B	H	H	H	B	H	B	B	B	B	H	H	B	H	A	A
Bn-A04-p13129601	H	A	H	A	B	A	B	H	A	H	H	A	H	H	A	H	A	B	B	A	B	H	H	H	B	B	A	H	A	B	B	B	H	B	H	H	H	B	H	B	B	B	B	H	H	B	H	A	A
Bn-A04-p13129741	H	A	H	A	B	A	B	H	A	H	H	A	H	H	A	H	A	B	B	A	B	H	H	H	B	B	A	H	A	B	B	B	H	B	H	H	H	B	H	B	B	B	B	H	H	B	H	A	A
Bn-A04-p13140266	H	A	H	A	B	A	B	H	A	H	H	A	H	H	A	H	A	B	B	A	B	H	H	H	B	B	A	H	A	B	B	B	H	B	H	H	H	B	H	B	B	B	B	H	H	B	H	A	A
Bn-A04-p11890416	H	A	H	A	B	A	B	H	A	H	H	A	H	H	A	H	A	H	B	A	B	H	H	H	B	B	A	H	A	B	B	B	H	B	H	H	H	B	H	B	B	B	H	H	H	B	A	A	A
Bn-A04-p11896696	H	A	H	A	B	A	B	H	A	H	H	A	H	H	A	H	A	H	B	A	B	H	H	H	B	B	A	H	A	B	B	B	H	B	H	H	H	B	H	B	B	B	H	H	H	B	A	A	A
Bn-A04-p11810574	H	A	H	A	B	A	B	H	A	H	H	A	H	H	A	H	A	H	B	A	B	H	H	H	B	B	A	H	A	B	B	B	H	B	H	H	H	B	H	B	B	B	H	H	H	B	A	A	A
Bn-A04-p11465588	H	A	H	A	B	A	B	H	A	H	H	A	H	H	A	H	A	H	B	A	B	H	H	H	B	B	A	H	A	B	B	B	H	B	H	H	A	B	B	B	B	B	H	H	H	B	A	A	A
Bn-A04-p11420466	H	A	H	A	B	A	B	H	A	H	H	A	H	H	A	H	A	H	B	A	B	H	H	H	B	B	A	H	A	B	B	B	H	B	H	H	A	B	B	B	B	B	H	H	H	B	A	A	A
Bn-A04-p11376488	H	A	H	A	-	A	B	H	A	H	H	A	H	H	A	H	A	H	B	A	B	H	H	H	B	B	A	H	A	B	B	B	H	B	H	H	A	B	B	B	B	B	H	H	A	B	A	A	A
Bn-A04-p11244643	H	A	H	A	B	A	B	H	A	H	H	A	H	H	A	H	A	H	B	A	B	H	H	H	B	B	A	H	A	B	B	B	H	B	H	H	A	B	B	B	B	B	H	H	A	B	A	A	A
Bn-A04-p11244673	H	A	H	A	B	A	B	H	A	H	H	A	H	H	A	H	A	H	B	A	B	H	H	H	B	B	A	H	A	B	B	B	H	B	H	H	A	B	B	B	B	B	H	H	A	B	A	A	A
Bn-A04-p11247206	H	A	H	A	B	A	B	H	A	H	H	A	H	H	A	H	A	H	B	A	B	H	H	H	B	B	A	H	A	B	B	B	H	B	H	H	A	B	B	B	B	B	H	H	A	B	A	A	A
Bn-A04-p11017537	H	A	H	A	B	A	H	H	A	H	B	A	H	H	A	H	A	H	B	A	B	H	H	H	B	B	A	H	A	B	B	B	H	B	H	H	A	B	B	B	B	B	H	H	A	B	A	A	A
Bn-A04-p10914108	H	A	H	A	B	A	H	H	A	H	B	A	H	H	A	H	A	H	B	A	B	H	H	H	B	B	A	H	A	B	B	B	H	B	H	H	A	B	B	B	B	B	H	H	A	B	A	A	A
Bn-A04-p11018682	H	A	H	A	B	A	H	H	A	H	B	A	H	H	A	H	A	H	B	A	B	H	H	H	B	B	A	H	A	B	B	B	H	B	H	H	A	B	B	B	B	B	H	H	A	B	A	A	A
Bn-A04-p10744003	H	A	H	A	B	A	H	H	A	H	B	A	H	H	A	H	A	H	B	A	B	H	H	H	B	B	A	H	A	B	B	B	H	B	H	H	A	B	B	B	B	B	H	H	A	B	A	A	A
Bn-A04-p10808508	H	A	H	A	B	A	H	H	A	H	B	A	H	H	A	H	A	H	B	A	B	H	H	H	B	B	A	H	A	B	B	B	H	B	H	H	A	B	B	B	B	B	H	H	A	B	A	A	A
Bn-A04-p10808805	H	A	H	A	B	A	H	H	A	H	B	A	H	H	A	H	A	H	B	A	B	H	H	H	B	B	A	H	A	B	B	B	H	B	H	H	A	B	B	B	B	B	H	H	A	B	A	A	A
Bn-A04-p10458946	H	A	H	A	B	A	H	H	A	H	B	A	H	H	H	H	A	H	B	A	B	H	H	H	B	B	A	H	A	B	H	B	H	B	H	H	A	B	B	B	B	B	H	H	A	B	A	A	A
Bn-A04-p10490223	H	A	H	A	B	A	H	H	A	H	B	A	H	H	H	H	A	H	B	A	B	H	H	H	B	B	A	H	A	B	H	B	H	B	H	H	A	B	B	B	B	B	H	H	A	B	A	A	A
Bn-A04-p10490380	H	A	H	A	B	A	H	H	A	H	B	A	H	H	H	H	A	H	B	A	B	H	H	H	B	B	A	H	A	B	H	B	H	B	H	H	A	B	B	B	B	B	H	H	A	B	A	A	A
Bn-A04-p10502015	H	A	H	A	B	A	H	H	A	H	B	A	H	H	H	H	A	H	B	A	B	H	H	H	B	B	A	H	A	B	H	B	H	B	H	H	A	B	B	B	B	B	H	H	A	B	A	A	A
Bn-A04-p10555408	H	A	H	A	B	A	H	H	A	H	B	A	H	H	H	H	A	H	B	A	B	H	H	H	B	B	A	H	A	B	H	B	H	B	H	H	A	B	B	B	B	B	H	H	A	B	A	A	A
Bn-A04-p10559481	H	A	H	A	B	A	H	H	A	H	B	A	H	H	H	H	A	H	B	A	B	H	H	H	B	B	A	H	A	B	H	B	H	B	H	H	A	B	B	B	B	B	H	H	A	B	A	A	A
Bn-A04-p10560896	H	A	H	A	B	A	H	H	A	H	B	A	H	H	H	H	A	H	B	A	B	H	H	H	B	B	A	H	A	B	H	B	H	B	H	H	A	B	B	B	B	B	H	H	A	B	A	A	A
Bn-A04-p10566018	H	A	H	A	B	A	H	H	A	H	B	A	H	H	H	H	A	H	B	A	B	H	H	H	B	B	A	H	A	B	H	B	H	B	H	H	A	B	B	B	B	B	H	H	A	B	A	A	A
Bn-A04-p10494765	H	A	H	A	B	A	H	H	A	H	B	A	H	H	H	H	A	H	B	A	B	H	H	H	B	B	A	H	A	B	H	B	H	B	H	H	A	B	B	B	B	B	H	H	A	B	A	A	A
Bn-A04-p10154400	H	A	H	A	B	A	H	H	A	H	B	A	H	H	H	H	A	H	B	A	B	H	H	H	B	B	A	H	A	B	H	B	H	B	H	H	A	B	B	B	B	B	H	H	A	B	A	A	A
Bn-A04-p10155907	H	A	H	A	B	A	H	H	A	H	B	A	H	H	H	H	A	H	B	A	B	H	H	H	B	B	A	H	A	B	H	B	H	B	H	H	A	B	B	B	B	B	H	H	A	B	A	A	A
Bn-A04-p10176387	H	A	H	A	B	A	H	H	A	H	B	A	H	H	H	H	A	H	B	A	B	H	H	H	B	B	A	H	A	B	H	B	H	B	H	H	A	B	B	B	B	B	H	H	A	B	A	A	A
Bn-A04-p10182453	H	A	H	A	B	A	H	H	A	H	B	A	H	H	H	H	A	H	B	A	B	H	H	H	B	B	A	H	A	B	H	B	H	B	H	H	A	B	B	B	B	B	H	H	A	B	A	A	A
Bn-A04-p10250633	H	A	H	A	B	A	H	H	A	H	B	A	H	H	H	H	A	H	B	A	B	H	H	H	B	B	A	H	A	B	H	B	H	B	H	H	A	B	B	B	B	B	H	H	A	B	A	A	A
Bn-A04-p10129538	H	A	H	A	B	A	H	H	A	H	B	A	H	H	H	H	A	H	B	A	B	H	H	H	B	B	A	H	A	B	H	B	H	B	H	H	A	B	B	B	B	B	H	H	A	B	A	A	A
Bn-A04-p10113831	H	A	H	A	B	A	H	H	A	H	B	A	H	H	H	H	A	H	B	A	B	H	H	H	B	B	A	H	A	B	H	B	H	B	H	H	A	B	B	B	B	B	H	H	A	B	A	A	A
Bn-A04-p10113969	H	A	H	A	B	A	H	H	A	H	B	A	H	H	H	H	A	H	B	A	B	H	H	H	B	B	A	H	A	B	H	B	H	B	H	H	A	B	B	B	B	B	H	H	A	B	A	A	A
Bn-A04-p10090470	H	A	H	A	B	A	H	H	A	H	B	A	H	H	H	H	A	H	B	A	B	H	H	H	B	B	A	H	A	B	H	B	H	B	H	B	A	B	B	B	B	B	H	H	A	B	A	A	A
Bn-A04-p10049865	H	A	H	A	B	A	H	H	A	H	B	A	H	H	H	H	A	H	B	A	B	H	H	H	B	B	A	H	A	B	H	B	H	B	H	H	A	B	B	B	B	B	H	H	A	B	A	A	A
Bn-A04-p10049966	H	A	H	A	B	A	H	H	A	H	B	A	H	H	H	H	A	H	B	A	B	H	H	H	B	B	A	H	A	B	H	B	H	B	H	H	A	B	B	B	B	B	H	H	A	B	A	A	A
Bn-A04-p10056980	H	A	H	A	B	A	H	H	A	H	B	A	H	H	H	H	A	H	B	A	B	H	H	H	B	B	A	H	A	B	H	B	H	B	H	H	A	B	B	B	B	B	H	H	A	B	A	A	A
Bn-A04-p10059165	H	A	H	A	B	A	H	H	A	H	B	A	H	H	H	H	A	H	B	A	B	H	H	H	B	B	A	H	A	B	H	B	H	B	H	H	A	B	B	B	B	B	H	H	A	B	A	A	A
Bn-A04-p10069116	H	A	H	A	B	A	H	H	A	H	B	A	H	H	H	H	A	H	B	A	B	H	H	H	B	B	A	H	A	B	H	B	H	B	H	H	A	B	B	B	B	B	H	H	A	B	A	A	A
Bn-A04-p10085135	H	A	H	A	B	A	H	H	A	H	B	A	H	H	H	H	A	H	B	A	B	H	H	H	B	B	A	H	A	B	H	B	H	B	H	H	A	B	B	B	B	B	H	H	A	B	A	A	A
Bn-A04-p10085844	H	A	H	A	B	A	H	H	A	H	B	A	H	H	H	H	A	H	B	A	B	H	H	H	B	B	A	H	A	B	H	B	H	B	H	H	A	B	B	B	B	B	H	H	A	B	A	A	A
Bn-A04-p10087754	H	A	H	A	B	A	H	H	A	H	B	A	H	H	H	H	A	H	B	A	B	H	H	H	B	B	A	H	A	B	H	B	H	B	H	H	A	B	B	B	B	B	H	H	A	B	A	A	A
Bn-A04-p10088142	H	A	H	A	B	A	H	H	A	H	B	A	H	H	H	H	A	H	B	A	B	H	H	H	B	B	A	H	A	B	H	B	H	B	H	H	A	B	B	B	B	B	H	H	A	B	A	A	A
Bn-A04-p10088385	H	A	H	A	B	A	H	H	A	H	B	A	H	H	H	H	A	H	B	A	B	H	H	H	B	B	A	H	A	B	H	B	H	B	H	H	A	B	B	B	B	B	H	H	A	B	A	A	A
Bn-A04-p10088445	H	A	H	A	B	A	H	H	A	H	B	A	H	H	H	H	A	H	B	A	B	H	H	H	B	B	A	H	A	B	H	B	H	B	H	H	A	B	B	B	B	B	H	H	A	B	A	A	A
Bn-A04-p10088570	H	A	H	A	B	A	H	H	A	H	B	A	H	H	H	H	A	H	B	A	B	H	H	H	B	B	A	H	A	B	H	B	H	B	H	H	A	B	B	B	B	B	H	H	A	B	A	A	A
Bn-A04-p10089238	H	A	H	A	B	A	H	H	A	H	B	A	H	H	H	H	A	H	B	A	B	H	H	H	B	B	A	H	A	B	H	B	H	B	H	H	A	B	B	B	B	B	H	H	A	B	A	A	A
Bn-A04-p10089301	H	A	H	A	B	A	H	H	A	H	B	A	H	H	H	H	A	H	B	A	B	H	H	H	B	B	A	H	A	B	H	B	H	B	H	H	A	B	B	B	B	B	H	H	A	B	A	A	A
Bn-A04-p10089384	H	A	H	A	B	A	H	H	A	H	B	A	H	H	H	H	A	H	B	A	B	H	H	H	B	B	A	H	A	B	H	B	H	B	H	H	A	B	B	B	B	B	H	H	A	B	A	A	A
Bn-A04-p10089680	H	A	H	A	B	A	H	H	A	H	B	A	H	H	H	H	A	H	B	A	B	H	H	H	B	B	A	H	A	B	H	B	H	B	H	H	A	B	B	B	B	B	H	H	A	B	A	A	A
Bn-A04-p10089715	H	A	H	A	B	A	H	H	A	H	B	A	H	H	H	H	A	H	B	A	B	H	H	H	B	B	A	H	A	B	H	B	H	B	H	H	A	B	B	B	B	B	H	H	A	B	A	A	A
Bn-A04-p10093618	H	A	H	A	B	A	H	H	A	H	B	A	H	H	H	H	A	H	B	A	B	H	H	H	B	B	A	H	A	B	H	B	H	B	H	H	A	B	B	B	B	B	H	H	A	B	A	A	A
Bn-A04-p10094831	H	A	H	A	B	A	H	H	A	H	B	A	H	H	H	H	A	H	B	A	B	H	H	H	B	B	A	H	A	B	H	B	H	B	H	H	A	B	B	B	B	B	H	H	A	B	A	A	A
Bn-A04-p10099096	H	A	H	A	B	A	H	H	A	H	B	A	H	H	H	H	A	H	B	A	B	H	H	H	B	B	A	H	A	B	H	B	H	B	H	H	A	B	B	B	B	B	H	H	A	B	A	A	A
Bn-A04-p10101293	H	A	H	A	B	A	H	H	A	H	B	A	H	H	H	H	A	H	B	A	B	H	H	H	B	B	A	H	A	B	H	B	H	B	H	H	A	B	B	B	B	B	H	H	A	B	A	A	A
Bn-A04-p10108610	H	A	H	A	B	A	H	H	A	H	B	A	H	H	H	H	A	H	B	A	B	H	H	H	B	B	A	H	A	B	H	B	H	B	H	H	A	B	B	B	B	B	H	H	A	B	A	A	A
Bn-A04-p10071085	H	A	H	A	B	A	H	H	A	H	B	A	H	H	H	H	A	H	B	A	B	H	H	H	B	B	A	H	A	B	H	B	H	B	H	H	A	B	B	B	B	B	H	H	A	B	A	A	A
Bn-A04-p9878444	H	A	H	A	B	A	H	H	A	H	B	A	H	H	H	H	A	H	B	A	B	H	H	A	B	B	A	H	A	B	H	B	H	B	H	H	A	B	B	B	B	B	H	H	A	B	A	A	A
Bn-A04-p10016854	H	A	H	A	B	A	H	H	A	H	B	A	H	H	H	H	A	H	B	A	B	H	H	H	B	B	A	H	A	B	H	B	H	B	H	H	A	B	B	B	B	B	H	H	A	B	A	A	A
Bn-A04-p9983165	H	A	H	A	B	A	H	H	A	H	B	A	H	H	H	H	A	H	B	A	B	H	H	H	B	B	A	H	A	B	H	B	H	B	H	H	A	B	B	B	B	B	H	H	A	B	A	A	A
Bn-A04-p9991606	H	A	H	A	B	A	H	H	A	H	B	A	H	H	H	H	A	H	B	A	B	H	H	H	B	B	A	H	A	B	H	B	H	B	H	H	A	B	B	B	B	B	H	H	A	B	A	A	A
Bn-A04-p9878192	H	A	H	A	B	A	H	H	A	H	B	A	H	H	H	H	A	H	B	A	B	H	H	H	B	B	A	H	A	B	H	B	H	B	H	H	A	B	B	B	B	B	H	H	A	B	A	A	A
Bn-A04-p9879436	H	A	H	A	B	A	H	H	A	H	B	A	H	H	H	H	A	H	B	A	B	H	H	H	B	B	A	H	A	B	H	B	H	B	H	H	A	B	B	B	B	B	H	H	A	B	A	A	A
Bn-A04-p9921876	H	A	H	A	B	A	H	H	A	H	B	A	H	H	H	H	A	H	B	A	B	H	H	H	B	B	A	H	A	B	H	B	H	B	H	H	A	B	B	B	B	B	H	H	A	B	A	A	A
Bn-A04-p9930371	H	A	H	A	B	A	H	H	A	H	B	A	H	H	H	H	A	H	B	A	B	H	H	H	B	B	A	H	A	B	H	B	H	B	H	H	A	B	B	B	B	B	H	H	A	B	A	A	A
Bn-A04-p9932606	H	A	H	A	B	A	H	H	A	H	B	A	H	H	H	H	A	H	B	A	B	H	H	H	B	B	A	H	A	B	H	B	H	B	H	H	A	B	B	B	B	B	H	H	A	B	A	A	A
Bn-A04-p9802131	H	A	H	A	B	A	H	H	A	H	B	A	H	H	H	H	A	H	B	A	B	H	H	H	B	B	A	H	A	B	H	B	H	B	H	H	A	B	B	B	B	B	H	H	A	B	A	A	A
Bn-A04-p9844020	H	A	H	A	B	A	H	H	A	H	B	A	H	H	H	H	A	H	B	A	B	H	H	H	B	B	A	H	A	B	H	B	H	B	H	H	A	B	B	B	B	B	H	H	A	B	A	A	A
Bn-A04-p9847875	H	A	H	A	B	A	H	H	A	H	B	A	H	H	H	H	A	H	B	A	B	H	H	H	B	B	A	H	A	B	H	B	H	B	H	H	A	B	B	B	B	B	H	H	A	B	A	A	A
Bn-A04-p9848849	H	A	H	A	B	A	H	H	A	H	B	A	H	H	H	H	A	H	B	A	B	H	H	H	B	B	A	H	A	B	H	B	H	B	H	H	A	B	B	B	B	B	H	H	A	B	A	A	A
Bn-A04-p9861037	H	A	H	A	B	A	H	H	A	H	B	A	H	H	H	H	A	H	B	A	B	H	H	H	B	B	A	H	A	B	H	B	H	B	H	H	A	B	B	B	B	B	H	H	A	B	A	A	A
Bn-A04-p9863329	H	A	H	A	B	A	H	H	A	H	B	A	H	H	H	H	A	H	B	A	B	H	H	H	B	B	A	H	A	B	H	B	H	B	H	H	A	B	B	B	B	B	H	H	A	B	A	A	A
Bn-A04-p9864983	H	A	H	A	B	A	H	H	A	H	B	A	H	H	H	H	A	H	B	A	B	H	H	H	B	B	A	H	A	B	H	B	H	B	H	H	A	B	B	B	B	B	H	H	A	B	A	A	A
Bn-A04-p9865629	H	A	H	A	B	A	H	H	A	H	B	A	H	H	H	H	A	H	B	A	B	H	H	H	B	B	A	H	A	B	H	B	H	B	H	H	A	B	B	B	B	B	H	H	A	B	A	A	A
Bn-A04-p9865712	H	A	H	A	B	A	H	H	A	H	B	A	H	H	H	H	A	H	B	A	B	H	H	H	B	B	A	H	A	B	H	B	H	B	H	H	A	B	B	B	B	B	H	H	A	B	A	A	A
Bn-A04-p9868258	H	A	H	A	B	A	H	H	A	H	B	A	H	H	H	H	A	H	B	A	B	H	H	H	B	B	A	H	A	B	H	B	H	B	H	H	A	B	B	B	B	B	H	H	A	B	A	A	A
Bn-A04-p9870167	H	A	H	A	B	A	H	H	A	H	B	A	H	H	H	H	A	H	B	A	B	H	H	H	B	B	A	H	A	B	H	B	H	B	H	H	A	B	B	B	B	B	H	H	A	B	A	A	A
Bn-A04-p9870879	H	A	H	A	B	A	H	H	A	H	B	A	H	H	H	H	A	H	B	A	B	H	H	H	B	B	A	H	A	B	H	B	H	B	H	H	A	B	B	B	B	B	H	H	A	B	A	A	A
Bn-A04-p9317798	B	A	H	A	B	A	H	H	A	H	B	A	H	H	H	H	A	H	B	A	B	H	H	H	B	B	A	H	A	B	H	B	H	B	H	H	A	B	B	B	B	B	H	H	A	B	A	A	A
Bn-A04-p9088043	B	A	H	A	B	A	H	H	A	H	B	A	H	H	H	H	A	H	B	A	B	H	H	H	B	B	A	H	A	B	H	B	H	B	H	H	A	B	B	B	B	B	H	H	A	B	A	A	A
Bn-A04-p9086923	B	A	H	A	B	A	H	H	A	-	B	A	H	H	H	H	A	H	B	A	B	H	H	H	B	B	A	H	A	B	H	B	H	B	H	H	A	B	B	B	B	B	H	H	A	B	A	A	A
Bn-A04-p9088760	B	A	H	A	B	A	H	H	A	H	B	A	H	H	H	H	A	H	B	A	B	H	H	H	B	B	A	H	A	B	H	B	H	B	H	H	A	B	B	B	B	B	H	H	A	B	A	A	A
Bn-A04-p8761898	B	A	B	A	B	A	H	H	A	H	B	A	H	H	H	H	A	H	B	A	B	H	H	H	B	B	A	H	A	B	H	B	H	B	H	H	A	B	B	B	B	B	H	H	A	B	A	A	A
Bn-A04-p8773241	B	A	B	A	B	A	H	H	A	H	B	A	H	H	H	H	A	H	B	A	B	H	H	H	B	B	A	H	A	B	H	B	H	B	H	H	A	B	B	B	B	B	H	H	A	B	A	A	A
Bn-A04-p8788445	B	A	B	A	B	A	H	H	A	H	B	A	H	H	H	H	A	H	B	A	B	H	H	H	B	B	A	H	A	B	H	B	H	B	H	H	A	B	B	B	B	B	H	H	A	B	A	A	A
Bn-A04-p8790105	B	A	B	A	B	A	H	H	A	H	B	A	H	H	H	H	A	H	B	A	B	H	H	H	B	B	A	H	A	B	H	B	H	B	H	H	A	B	B	B	B	B	H	H	A	B	A	A	A
Bn-A04-p8790433	B	A	B	A	B	A	H	H	A	H	B	A	H	H	H	H	A	H	B	A	B	H	H	H	B	B	A	H	A	B	H	B	H	B	H	H	A	B	B	B	B	B	H	H	A	B	A	A	A
Bn-A04-p8796706	B	A	B	A	B	A	H	H	A	H	B	A	H	H	H	H	A	H	B	A	B	H	H	H	B	B	A	H	A	B	H	B	H	B	H	H	A	B	B	B	B	B	H	H	A	B	A	A	A
Bn-A04-p8803630	B	A	B	A	B	A	H	H	A	H	B	A	H	H	H	H	A	H	B	A	B	H	H	H	B	B	A	H	A	B	H	B	H	B	H	H	A	B	B	B	B	B	H	H	A	B	A	A	A
Bn-A04-p8811740	B	A	B	A	B	A	H	H	A	H	-	A	H	H	H	H	A	H	B	A	B	H	H	-	B	B	A	H	A	B	H	B	H	B	H	H	A	B	B	B	B	B	H	H	A	B	A	A	A
Bn-A04-p8813038	B	A	B	A	B	A	H	H	A	H	B	A	H	H	H	H	A	H	B	A	B	H	H	H	B	B	A	H	A	B	H	B	H	B	H	H	A	B	B	B	B	B	H	H	A	B	A	A	A
Bn-A04-p8817780	B	A	B	A	B	A	H	H	A	H	B	-	H	H	H	H	A	H	B	A	B	H	H	H	B	B	A	H	A	B	H	B	H	B	H	H	A	B	B	B	B	B	H	H	A	B	A	A	A
Bn-A04-p8828462	B	A	B	A	B	A	H	H	A	H	B	A	H	H	H	H	A	H	B	A	B	H	H	H	B	B	A	H	A	B	H	B	H	B	H	H	A	B	B	B	B	B	H	H	A	B	A	A	A
Bn-A04-p8830454	B	A	B	A	B	A	H	H	A	H	B	A	H	H	H	H	A	H	B	A	B	H	H	H	B	B	A	H	A	B	H	B	H	B	H	H	A	B	B	B	B	B	H	H	A	B	A	A	A
Bn-A04-p8834259	B	A	B	A	B	A	H	H	A	H	B	A	H	H	H	H	A	H	B	A	B	H	H	H	B	B	A	H	A	B	H	B	H	B	H	H	A	B	B	B	B	B	H	H	A	B	A	A	A
Bn-A04-p8840146	B	A	B	A	B	A	H	H	A	H	B	A	H	H	H	H	A	H	B	A	B	H	H	H	B	B	A	H	A	B	H	B	H	B	H	H	A	B	B	B	B	B	H	H	A	B	A	A	A
Bn-A04-p8847485	B	A	B	A	B	A	H	H	A	H	B	A	H	H	H	H	A	H	B	A	B	H	H	H	B	B	A	H	A	B	H	B	H	B	H	H	A	B	B	B	B	B	H	H	A	B	A	A	A
Bn-A04-p8850036	B	A	B	A	B	A	H	H	A	H	B	A	H	H	H	H	A	H	B	A	B	H	H	H	B	B	A	H	A	B	H	B	H	B	H	H	A	B	B	B	B	B	H	H	A	B	A	A	A
Bn-scaff_16694_1-p22548	B	A	B	A	B	A	H	H	A	H	B	A	H	H	H	H	A	H	B	A	B	H	H	H	B	B	A	H	A	B	H	B	H	B	H	H	A	B	B	B	B	B	H	H	A	B	A	A	A
Bn-A04-p7582986	B	A	B	A	H	A	H	H	A	H	B	A	H	H	H	B	A	H	B	A	H	H	H	H	B	B	A	H	A	B	H	B	H	H	H	H	A	B	B	B	B	B	H	B	A	B	A	A	H
Bn-A04-p7760488	B	A	B	A	H	A	H	H	A	H	B	A	H	H	H	B	A	H	B	A	H	H	H	H	B	B	A	H	A	B	H	B	H	H	H	H	A	B	B	B	B	B	H	B	A	B	A	A	H
Bn-A04-p7769990	B	A	B	A	H	A	H	H	A	H	B	A	H	H	H	B	A	H	B	A	H	H	H	H	B	B	A	H	A	B	H	B	H	H	H	H	A	B	B	B	B	B	H	B	A	B	A	A	H
Bn-A04-p7541762	B	A	B	A	H	A	H	H	A	H	B	A	H	H	H	B	A	H	B	A	H	H	H	H	B	B	A	H	A	B	H	B	H	H	H	H	A	B	B	B	B	B	H	B	A	B	A	A	H
Bn-A04-p7542594	B	A	B	A	H	A	H	H	A	H	B	A	H	H	H	B	A	H	B	A	H	H	H	H	B	B	A	H	A	B	H	B	H	H	H	H	A	B	B	B	B	B	H	B	A	B	A	A	H
Bn-A04-p7482491	B	A	B	A	H	A	H	H	A	H	B	A	H	H	H	B	A	H	B	A	H	H	H	H	B	B	A	H	A	B	H	B	H	H	H	H	A	B	B	B	B	B	H	B	A	B	A	A	H
Bn-Scaffold000281-p4606	B	A	B	A	H	A	H	H	A	H	B	A	H	H	H	B	A	H	B	A	H	H	H	H	B	B	A	H	A	B	H	B	H	H	H	H	A	B	B	B	B	B	H	B	A	B	A	A	H
Bn-A04-p7471870	B	A	B	A	H	A	H	H	A	H	B	A	H	H	H	B	A	H	B	A	H	H	H	H	B	B	A	H	A	B	H	B	H	H	H	H	A	B	B	B	B	B	H	B	A	B	A	A	H
Bn-A04-p7474589	B	A	B	A	H	A	H	H	A	H	B	A	H	H	H	B	A	H	B	A	H	H	H	H	B	B	A	H	A	B	H	B	H	H	H	H	A	B	B	B	B	B	H	B	A	B	A	A	H
Bn-A04-p1895018	B	H	B	A	H	B	H	H	A	H	B	A	H	H	H	B	A	H	B	H	H	H	H	H	B	B	A	H	A	B	H	B	A	H	H	H	H	B	B	B	A	B	H	B	H	B	A	A	B
Bn-A04-p1900422	B	H	B	A	H	B	H	H	A	H	B	A	H	H	H	B	A	H	B	H	H	H	H	H	B	B	A	H	A	B	H	B	A	H	H	H	H	B	B	B	A	B	H	B	H	B	A	A	B
Bn-A04-p1927138	B	H	B	A	H	B	H	H	A	H	B	A	H	H	H	B	A	H	B	H	H	H	H	H	B	B	A	H	A	B	H	B	A	H	H	H	H	B	B	B	A	B	H	B	H	B	A	A	B
Bn-A04-p1928290	B	H	B	A	H	B	H	H	A	H	B	A	H	H	H	B	A	H	B	H	H	H	H	H	B	B	A	H	A	B	H	B	A	H	H	H	H	B	B	B	A	B	H	B	H	B	A	A	B
Bn-A04-p1931502	B	H	B	A	H	B	H	H	A	H	B	A	H	H	H	B	A	H	B	H	H	H	H	H	B	B	A	H	A	B	H	B	A	H	H	H	H	B	B	B	A	B	H	B	H	B	A	A	B
Bn-A04-p1938332	B	H	B	A	H	B	H	H	A	H	B	A	H	H	H	B	A	H	B	H	H	H	H	H	B	B	A	H	A	B	H	B	A	H	H	H	H	B	B	B	A	B	H	B	H	B	A	A	B
Bn-A04-p1941188	B	H	B	A	H	B	H	H	A	H	B	A	H	H	H	B	A	H	B	H	H	H	H	H	B	B	A	H	A	B	H	B	A	H	H	H	H	B	B	B	A	B	H	B	H	B	A	A	B
Bn-A04-p1774926	B	H	B	A	H	B	H	H	A	H	B	A	H	H	H	B	A	H	B	H	H	H	H	H	B	B	A	H	A	B	H	B	A	H	H	H	H	B	B	B	A	B	H	B	H	B	A	A	B
Bn-A04-p1780149	B	H	B	A	H	B	H	H	A	H	B	A	H	H	H	B	A	H	B	H	H	H	H	H	B	B	A	H	A	B	H	B	A	H	H	H	H	B	B	B	A	B	H	B	H	B	A	A	B
Bn-A04-p1824456	B	H	B	A	H	B	H	H	A	H	B	A	H	H	H	B	A	H	B	H	H	H	H	H	B	B	A	H	A	B	H	B	A	H	H	H	H	B	B	B	A	B	H	B	H	B	A	A	B
Bn-A04-p1854718	B	H	B	A	H	B	H	H	A	H	B	A	H	H	H	B	A	H	B	H	H	H	H	H	B	B	A	H	A	B	H	B	A	H	H	H	H	B	B	B	A	B	H	B	H	B	A	A	B
Bn-A04-p1680506	B	H	B	A	H	B	H	H	A	H	B	A	H	H	H	B	A	H	B	H	H	H	H	H	B	B	A	H	A	B	H	B	A	H	H	H	H	B	B	B	A	B	H	B	H	B	A	A	B
Bn-A04-p1623151	B	H	B	A	H	B	H	H	A	H	B	A	H	H	H	B	A	H	B	H	H	H	H	H	B	B	A	H	A	B	H	B	A	H	H	H	H	B	B	B	A	B	H	B	H	B	A	A	B
Bn-A04-p1470844	B	H	B	A	H	B	H	H	A	H	B	A	H	H	H	B	A	H	B	H	H	H	H	H	B	B	A	H	A	B	H	B	A	H	H	H	H	B	B	B	A	B	H	B	H	B	A	A	B
Bn-A04-p1291618	B	H	B	A	H	B	H	H	A	H	B	H	H	H	H	B	A	H	B	H	H	H	H	H	H	B	A	H	A	B	H	B	A	H	H	H	H	B	B	B	A	B	H	B	H	B	A	A	B
Bn-A04-p1311487	B	H	B	A	H	B	H	H	A	H	B	H	H	H	H	B	A	H	B	H	H	H	H	H	H	B	A	H	A	B	H	B	A	H	H	H	H	B	B	B	A	B	H	B	H	B	A	A	B
Bn-A04-p1311567	B	H	B	A	H	B	H	H	A	H	B	H	H	H	H	B	A	H	B	H	H	H	H	H	H	B	A	H	A	B	H	B	A	H	H	H	H	B	B	B	A	B	H	B	H	B	A	A	B
Bn-A04-p1346738	B	H	B	A	H	B	H	H	A	H	B	H	H	H	H	B	A	H	B	H	H	H	H	H	H	B	A	H	A	B	H	B	A	H	H	H	H	B	B	B	A	B	H	B	H	B	A	A	B
Bn-A04-p1231047	B	H	B	A	H	B	H	H	A	H	B	H	H	H	H	B	A	H	B	H	H	H	H	H	H	B	A	H	A	B	H	B	A	H	H	H	H	B	B	B	A	B	H	B	H	B	A	A	B
Bn-A04-p1231127	B	H	B	A	H	B	H	H	A	H	B	H	H	H	H	B	A	H	B	H	H	H	H	H	H	B	A	H	A	B	H	B	A	H	H	H	H	B	B	B	A	B	H	B	H	B	A	A	B
Bn-A04-p1239789	B	H	B	A	H	B	H	H	A	H	B	H	H	H	H	B	A	H	B	H	H	H	H	H	H	B	A	H	A	B	H	B	A	H	H	H	H	B	B	B	A	B	H	B	H	B	A	A	B
Bn-A04-p1240196	B	H	B	A	H	B	H	H	A	H	B	H	H	H	H	B	A	H	B	H	H	H	H	H	H	B	A	H	A	B	H	B	A	H	H	H	H	B	B	B	A	B	H	B	H	B	A	A	B
Bn-A04-p1062119	B	H	B	A	H	B	H	H	A	H	B	H	H	H	H	B	A	H	B	H	H	H	H	H	H	B	A	H	A	B	H	B	A	H	A	H	H	B	B	B	A	B	H	B	H	B	A	A	B
Bn-A04-p1065480	B	H	B	A	H	B	H	H	A	H	B	H	H	H	H	B	A	H	B	H	H	H	H	H	H	B	A	H	A	B	H	B	A	H	A	H	H	B	B	B	A	B	H	B	H	B	A	A	B
Bn-A04-p1091727	B	H	B	A	H	B	H	H	A	H	B	H	H	H	H	B	A	H	B	H	H	H	H	H	H	B	A	H	A	B	H	B	A	H	A	H	H	B	B	B	A	B	H	B	H	B	A	A	B
Bn-A02-p18571872	H	H	A	H	B	H	H	H	H	H	H	H	B	H	H	B	H	H	H	H	A	B	-	H	-	B	H	B	A	H	H	H	H	-	A	A	H	A	H	B	A	H	B	H	H	H	B	B	H
Bn-A10-p5525609	A	H	H	H	B	H	A	H	H	H	H	H	-	A	H	B	H	H	H	H	H	B	B	H	B	B	A	-	H	H	H	A	H	B	H	H	H	H	H	-	H	H	B	H	H	H	-	B	A
Bn-A05-p22101592	H	H	A	B	H	H	-	H	H	H	H	B	B	A	H	H	H	H	B	A	H	H	H	H	A	A	H	A	A	H	-	H	A	H	H	B	H	-	H	H	B	B	B	B	H	H	H	B	A
Bn-A05-p22145624	-	-	A	H	H	H	-	H	H	H	H	B	B	A	H	H	H	H	H	A	H	-	-	H	A	A	H	A	A	H	A	H	A	-	-	B	-	A	-	H	H	B	H	B	H	-	H	H	A
Bn-A02-p26713316	B	B	A	H	H	B	A	H	B	A	B	B	B	H	B	B	H	B	H	H	H	B	H	B	H	A	H	H	A	H	A	H	A	H	B	A	H	A	B	H	H	B	B	H	B	A	H	B	H
Bn-A02-p26658350	B	B	A	H	H	B	A	H	B	A	B	B	B	H	B	B	H	B	H	H	H	B	H	B	H	A	H	H	A	H	A	H	A	H	B	A	H	A	B	H	H	B	B	H	B	A	H	B	H
Bn-A02-p26887073	B	B	A	H	H	B	A	H	B	A	B	B	B	H	B	B	H	B	H	H	H	B	H	B	H	A	H	H	A	H	A	H	A	H	B	A	H	A	B	H	H	B	B	H	B	A	H	B	H
Bn-A02-p26641996	B	B	A	H	H	B	A	H	B	A	B	B	B	H	B	B	H	B	H	H	H	B	H	B	H	A	H	H	A	H	A	H	A	H	B	A	H	A	B	H	H	B	B	H	B	A	H	B	H
Bn-A02-p26645956	B	B	A	H	H	B	A	H	B	A	B	B	B	H	B	B	H	B	H	H	H	B	H	B	H	A	H	H	A	H	A	H	A	H	B	A	H	A	B	H	H	B	B	H	B	A	H	B	H
Bn-A02-p26651278	B	B	A	H	H	B	A	H	B	A	B	B	B	H	B	B	H	B	H	H	H	B	H	B	H	A	H	H	A	H	A	H	A	H	B	A	H	A	B	H	H	B	B	H	B	A	H	B	H
Bn-A05-p23848037	B	B	A	-	-	B	A	H	B	A	B	B	B	H	B	B	H	B	-	H	H	H	H	B	H	A	H	B	-	H	A	H	-	H	B	A	H	A	H	H	H	B	B	-	B	A	B	B	H
Bn-A05-p23607588	B	B	A	H	H	B	A	H	B	A	B	B	B	H	B	B	H	B	H	H	H	H	H	B	H	A	H	H	A	H	A	H	A	H	B	A	H	A	H	H	H	B	B	H	B	A	B	B	H
Bn-A02-p26668289	B	B	A	H	H	B	A	H	B	A	B	B	B	H	B	B	H	B	H	H	H	B	H	B	H	A	H	H	A	H	A	H	A	H	B	A	H	A	B	H	H	B	B	H	B	A	H	B	H
Bn-A02-p26665282	B	B	A	H	H	B	A	H	B	A	B	B	B	H	B	B	H	B	H	H	H	B	H	B	H	A	H	H	A	H	A	H	A	H	B	A	H	A	B	H	H	B	B	H	B	A	H	B	H
Bn-A02-p26669888	B	B	A	H	H	B	A	H	B	A	B	B	B	H	B	B	H	B	H	H	H	B	H	B	H	A	H	H	A	H	A	H	A	H	B	A	H	A	B	H	H	B	B	H	B	A	H	B	H
Bn-A02-p26883269	B	B	A	H	H	B	A	H	B	A	B	B	B	H	B	B	H	B	H	H	H	B	H	B	H	A	H	H	A	H	A	H	A	H	B	A	H	A	B	H	H	B	B	H	B	A	H	B	H
Bn-A02-p26890561	B	B	A	H	H	B	A	H	B	A	B	B	B	H	B	B	H	B	H	H	H	B	H	B	H	A	H	H	A	H	A	H	A	H	B	A	H	A	B	H	H	B	B	H	B	A	H	B	H
Bn-A02-p26892575	B	B	A	H	H	B	A	H	B	A	B	B	B	H	B	B	H	B	H	H	H	B	H	B	H	A	H	H	A	H	A	H	A	H	B	A	H	A	B	H	H	B	B	H	B	A	H	B	H
Bn-A02-p26921384	B	B	A	H	H	B	A	H	B	A	B	B	B	H	B	B	H	B	H	H	H	B	H	B	H	A	H	H	A	H	A	H	A	H	B	A	H	A	B	H	H	B	B	H	B	A	H	B	H
Bn-A05-p23512396	B	B	A	H	H	B	A	H	B	A	B	B	B	H	B	B	H	B	H	H	H	H	H	B	H	A	H	H	A	H	A	H	A	H	B	H	H	A	B	H	H	B	B	H	B	A	H	B	H
Bn-A05-p23512931	B	B	A	H	H	B	A	H	B	A	B	B	B	H	B	B	H	B	H	H	H	H	H	B	H	A	H	H	A	H	A	H	A	H	B	H	H	A	B	H	H	B	B	H	B	A	H	B	H
Bn-A02-p23257505	B	B	A	H	H	B	A	H	B	A	B	B	B	H	H	B	H	B	H	H	H	H	H	B	H	A	H	H	A	H	A	H	A	H	B	B	H	A	B	H	H	B	B	H	B	H	H	B	A
Bn-A02-p23277919	B	B	A	H	H	B	A	H	B	A	B	B	B	H	H	B	H	B	H	H	H	H	H	B	H	A	H	H	A	H	A	H	A	H	B	B	H	A	B	H	H	B	B	H	B	H	H	B	A
Bn-A02-p23280472	B	B	A	H	H	B	A	H	B	A	B	B	B	H	H	B	H	B	H	H	H	H	H	B	H	A	H	H	A	H	A	H	A	H	B	B	H	A	B	H	H	B	B	H	B	H	H	B	A
Bn-A02-p23280665	B	B	A	H	H	B	A	H	B	A	B	B	B	H	H	B	H	B	H	H	H	H	H	B	H	A	H	H	A	H	A	H	A	H	B	B	H	A	B	H	H	B	B	H	B	H	H	B	A
Bn-A02-p23279287	B	B	A	H	H	B	A	H	B	A	B	B	B	H	H	B	H	B	H	H	H	H	H	B	H	A	H	H	A	H	A	H	A	H	B	B	H	A	B	H	H	B	B	H	B	H	H	B	A
Bn-A02-p23280869	B	B	A	H	H	B	A	H	B	A	B	B	B	H	H	B	H	B	H	H	H	H	H	B	H	A	H	H	A	H	A	H	A	H	B	B	H	A	B	H	H	B	B	H	B	H	H	B	A
Bn-A05-p23081875	B	B	A	H	H	B	A	H	B	A	B	B	B	A	H	B	H	B	H	H	H	H	H	B	H	A	H	H	A	H	A	H	A	H	B	B	H	A	B	H	H	B	H	H	B	H	H	B	A
Bn-A05-p23044521	B	B	A	H	H	B	A	H	B	A	B	B	B	A	H	B	H	B	H	H	H	H	H	B	H	A	H	H	A	H	A	H	A	H	B	B	H	A	B	H	H	B	H	H	B	H	H	B	A
Bn-A05-p22938228	B	B	A	H	H	B	A	H	B	H	B	B	B	A	H	B	H	B	H	H	H	H	H	B	H	A	H	H	A	H	A	H	A	H	B	B	H	A	B	H	H	B	H	H	B	H	H	B	A
Bn-A05-p22943215	B	B	A	H	H	B	A	H	B	H	B	B	B	A	H	B	H	B	H	H	H	H	H	B	H	A	H	H	A	H	A	H	A	H	B	B	H	A	B	H	H	B	H	H	B	H	H	B	A
Bn-A05-p22863641	B	B	A	H	H	B	A	H	B	H	B	B	B	A	H	B	H	B	H	H	H	H	H	B	H	A	H	H	A	H	A	H	A	H	B	B	H	A	B	H	H	B	H	H	B	H	H	B	A
Bn-A05-p22868682	B	B	A	H	H	B	A	H	B	H	B	B	B	A	H	B	H	B	H	H	H	H	H	B	H	A	H	H	A	H	A	H	A	H	B	B	H	A	B	H	H	B	H	H	B	H	H	B	A
Bn-A05-p22868951	B	B	A	H	H	B	A	H	B	H	B	B	B	A	H	B	H	B	H	H	H	H	H	B	H	A	H	H	A	H	A	H	A	H	B	B	H	A	B	H	H	B	H	H	B	H	H	B	A
Bn-A05-p22813805	B	B	A	H	H	B	A	H	B	H	B	B	B	A	H	B	H	B	H	H	H	H	H	B	H	A	H	H	A	H	A	H	A	H	B	B	H	A	B	H	H	B	H	H	B	H	H	B	A
Bn-A05-p22797664	B	B	A	H	H	B	A	H	B	H	B	B	B	A	H	B	H	B	H	H	H	H	H	B	H	A	H	H	A	H	A	H	A	H	B	B	H	A	B	H	H	B	H	H	B	H	H	B	A
Bn-A05-p22786339	B	B	A	H	H	B	A	H	B	H	B	B	B	A	H	B	H	B	H	H	H	H	H	B	H	A	H	H	A	H	A	H	A	H	B	B	H	A	B	H	H	B	H	H	B	H	H	B	A
Bn-A05-p22789711	B	B	A	H	H	B	A	H	B	H	B	B	B	A	H	B	H	B	H	H	H	H	H	B	H	A	H	H	A	H	A	H	A	H	B	B	H	A	B	H	H	B	H	H	B	H	H	B	A
Bn-A05-p22789974	B	B	A	H	H	B	A	H	B	H	B	B	B	A	H	B	H	B	H	H	H	H	H	B	H	A	H	H	A	H	A	H	A	H	B	B	H	A	B	H	H	B	H	H	B	H	H	B	A
Bn-A05-p22766713	B	B	A	H	H	B	A	H	B	H	B	B	B	A	H	B	H	B	H	H	H	H	H	B	H	A	H	H	A	H	A	H	A	H	B	B	H	A	B	H	H	B	H	H	B	H	H	B	A
Bn-A05-p22766965	B	B	A	H	H	B	A	H	B	H	B	B	B	A	H	B	H	B	H	H	H	H	H	B	H	A	H	H	A	H	A	H	A	H	B	B	H	A	B	H	H	B	H	H	B	H	H	B	A
Bn-A05-p22767027	B	B	A	H	H	B	A	H	B	H	B	B	B	A	H	B	H	B	H	H	H	H	H	B	H	A	H	H	A	H	A	H	A	H	B	B	H	A	B	H	H	B	H	H	B	H	H	B	A
Bn-A05-p22767106	B	B	A	H	H	B	A	H	B	H	B	B	B	A	H	B	H	B	H	H	H	H	H	B	H	A	H	H	A	H	A	H	A	H	B	B	H	A	B	H	H	B	H	H	B	H	H	B	A
Bn-A05-p22771419	B	B	A	H	H	B	A	H	B	H	B	B	B	A	H	B	H	B	H	H	H	H	H	B	H	A	H	H	A	H	A	H	A	H	B	B	H	A	B	H	H	B	H	H	B	H	H	B	A
Bn-A05-p22506006	B	B	A	H	H	H	A	H	B	H	B	B	B	A	H	B	H	B	H	H	H	H	H	B	A	A	H	H	A	H	A	H	A	H	B	B	H	A	B	H	H	B	H	H	B	H	H	H	A
Bn-A05-p22498838	B	B	A	H	H	H	A	H	B	H	B	B	B	A	H	B	H	B	H	H	H	H	H	B	A	A	H	H	A	H	A	H	A	H	B	B	H	A	B	H	H	B	H	H	B	H	H	H	A
Bn-A05-p22511813	B	B	A	H	H	H	A	H	B	H	B	B	B	A	H	B	H	B	H	H	H	H	H	B	A	A	H	H	A	H	A	H	A	H	B	B	H	A	B	H	H	B	H	H	B	H	H	H	A
Bn-A05-p22513075	B	B	A	H	H	H	A	H	B	H	B	B	B	A	H	B	H	B	H	H	H	H	H	B	A	A	H	H	A	H	A	H	A	H	B	B	H	A	B	H	H	B	H	H	B	H	H	H	A
Bn-A05-p22519836	B	B	A	H	H	H	A	H	B	H	B	B	B	A	H	B	H	B	H	H	H	H	H	B	A	A	H	H	A	H	A	H	A	H	B	B	H	A	B	H	H	B	H	H	B	H	H	H	A
Bn-A05-p22476414	B	B	A	H	H	H	A	H	B	H	B	B	B	A	H	B	H	B	H	H	H	H	H	B	A	A	H	H	A	H	A	H	A	H	B	B	H	A	B	H	H	B	H	H	B	H	H	H	A
Bn-A05-p22478538	B	B	A	H	H	H	A	H	B	H	B	B	B	A	H	B	H	B	H	H	H	H	H	B	A	A	H	H	A	H	A	H	A	H	B	B	H	A	B	H	H	B	H	H	B	H	H	H	A
Bn-A05-p22480535	B	B	A	H	H	H	A	H	B	H	B	B	B	A	H	B	H	B	H	H	H	H	H	B	A	A	H	H	A	H	A	H	A	H	B	B	H	A	B	H	H	B	H	H	B	H	H	H	A
Bn-A05-p22488454	B	B	A	H	H	H	A	H	B	H	B	B	B	A	H	B	H	B	H	H	H	H	H	B	A	A	H	H	A	H	A	H	A	H	B	B	H	A	B	H	H	B	H	H	B	H	H	H	A
Bn-A05-p22324761	B	B	A	H	H	H	A	H	B	H	B	B	B	A	H	B	H	B	H	H	H	H	H	B	A	A	H	H	A	H	A	H	A	H	B	B	H	A	B	H	H	B	H	B	B	H	H	H	A
Bn-scaff_17441_1-p1182660	B	B	A	H	H	H	A	H	B	H	B	B	B	A	H	B	H	B	H	A	H	H	H	B	A	A	H	H	A	H	A	H	A	H	B	B	H	A	B	H	H	B	H	B	B	H	H	H	A
Bn-A05-p22282750	B	B	A	H	H	H	A	H	B	H	B	B	B	A	H	B	H	B	H	A	H	H	H	B	A	A	H	H	A	H	A	H	A	H	B	B	H	A	B	H	H	B	H	B	B	H	H	H	A
Bn-A05-p22284501	B	B	A	H	H	H	A	H	B	H	B	B	B	A	H	B	H	B	H	A	H	H	H	B	A	A	H	H	A	H	A	H	A	H	B	B	H	A	B	H	H	B	H	B	B	H	H	H	A
Bn-A05-p22310050	B	B	A	H	H	H	A	H	B	H	B	B	B	A	H	B	H	B	H	A	H	H	H	B	A	A	H	H	A	H	A	H	A	H	B	B	H	A	B	H	H	B	H	B	B	H	H	H	A
Bn-A05-p22266340	B	B	A	H	H	H	A	H	B	H	B	B	B	A	H	B	H	B	H	A	H	H	H	B	A	A	H	A	A	H	A	H	A	H	B	B	H	A	B	H	H	B	H	B	B	H	H	H	A
Bn-A05-p22265537	B	B	A	H	H	H	A	H	B	H	B	B	B	A	H	B	H	B	H	A	H	H	H	B	A	A	H	A	A	H	A	H	A	H	B	B	H	A	B	H	H	B	H	B	B	H	H	H	A
Bn-A05-p22266933	B	B	A	H	H	H	A	H	B	H	B	B	B	A	H	B	H	B	H	A	H	H	H	B	A	A	H	A	A	H	A	H	A	H	B	B	H	A	B	H	H	B	H	B	B	H	H	H	A
Bn-A05-p22269511	B	B	A	H	H	H	A	H	B	H	B	B	B	A	H	B	H	B	H	A	H	H	H	B	A	A	H	A	A	H	A	H	A	H	B	B	H	A	B	H	H	B	H	B	B	H	H	H	A
Bn-A05-p22276626	B	B	A	H	H	H	A	H	B	H	B	B	B	A	H	B	H	B	H	A	H	H	H	B	A	A	H	A	A	H	A	H	A	H	B	B	H	A	B	H	H	B	H	B	B	H	H	H	A
Bn-A05-p22249401	B	B	A	H	H	H	A	H	B	H	B	B	B	A	H	B	H	B	H	A	H	H	H	B	A	A	H	A	A	B	A	H	A	H	B	B	H	A	B	H	H	B	H	B	B	H	H	H	A
Bn-A05-p22132297	B	B	A	H	H	H	A	H	B	H	B	B	B	A	H	B	H	B	H	A	H	H	H	B	A	A	H	A	A	B	A	H	A	H	B	B	H	A	B	H	H	B	H	B	B	H	H	H	A
Bn-A05-p22027389	B	B	A	H	H	H	A	H	B	H	B	B	B	A	H	B	H	B	H	A	H	H	H	B	A	A	H	A	A	B	A	H	A	H	B	B	H	A	B	H	H	B	H	B	B	H	H	H	A
Bn-A05-p22021177	B	B	A	H	H	H	A	H	B	H	B	B	B	A	H	B	H	B	H	A	H	H	H	B	A	A	H	A	A	B	A	H	A	H	B	B	H	A	B	H	H	B	H	B	B	H	H	H	A
Bn-A05-p22028401	B	B	A	H	H	H	A	H	B	H	B	B	B	A	H	B	H	B	H	A	H	H	H	B	A	A	H	A	A	B	A	H	A	H	B	B	H	A	B	H	H	B	H	B	B	H	H	H	A
Bn-A05-p21930978	B	B	H	H	H	H	A	H	B	H	B	B	B	A	H	B	H	B	H	A	H	H	H	B	A	A	H	A	A	B	A	H	A	H	B	B	H	A	B	A	H	B	H	B	B	H	H	H	A
[truncated: 6,198 more rows]
[truncated: 141 more columns]

## Sheet: Sheet1
Table S3 Analysis of variance for seed oleic acid content in F2:3 population
Source	DF	Mean square
Genotype (G)	189	487.65*
Environment (E)	2	658.61
G × E	375	382.13
*: signification at P = 0.01
